# Supplementary material for: Data for proteomic analysis of ATP-binding proteins and kinase inhibitor target proteins using an ATP probe
Source: Data Brief. 2015 Oct 26;5:726–9. doi: 10.1016/j.dib.2015.10.018 (PMC4659801; doi:10.1016/j.dib.2015.10.018)
Supplement: Supplementary file 1 — Supplementary material [file mmc1.xlsx]

## Sheet: DesBiotin(K)Peptides
Proteins	Leading Proteins	Leading Razor Protein	Gene Names	Protein Names	Fasta headers	Modifications	Modified sequence	DesBiotin(K) Probabilities	Charge	m/z	Mass	Intensity_E1_ATP 0.1 uM	Intensity_E1_ATP 0 nM	Intensity_E1_ATP 1 mM	Intensity_E1_ATP 100 uM	Intensity_E1_ATP 10 uM	Intensity_E1_ATP 1 uM	Intensity_E2_ATP 0.1 uM	Intensity_E2_ATP 0 nM	Intensity_E2_ATP 1 mM	Intensity_E2_ATP 100 uM	Intensity_E2_ATP 10 uM	Intensity_E2_ATP 1 uM	Intensity_E3_ATP 0.1 uM	Intensity_E3_ATP 0 nM	Intensity_E3_ATP 1 mM	Intensity_E3_ATP 100 uM	Intensity_E3_ATP 10 uM	Intensity_E3_ATP 1 uM	Intensity(%)_E1_ATP 0uM	Intensity(%)_E1_ATP 0.1uM	Intensity(%)_E1_ATP 1uM	Intensity(%)_E1_ATP 10uM	Intensity(%)_E1_ATP 100uM	Intensity(%)_E1_ATP 1000uM	Intensity(%)_E2_ATP 0uM	Intensity(%)_E2_ATP 0.1uM	Intensity(%)_E2_ATP 1uM	Intensity(%)_E2_ATP 10uM	Intensity(%)_E2_ATP 100uM	Intensity(%)_E2_ATP 1000uM	Intensity(%)_E3_ATP 0uM	Intensity(%)_E3_ATP 0.1uM	Intensity(%)_E3_ATP 1uM	Intensity(%)_E3_ATP 10uM	Intensity(%)_E3_ATP 100uM	Intensity(%)_E3_ATP 1000uM	Intensity(%) 0uM median	Intensity(%) 0.1uM median
O75116;Q13464	O75116;Q13464	O75116	ROCK2;ROCK1	Rho-associated protein kinase 2;Rho-associated protein kinase 1	>sp|O75116|ROCK2_HUMAN Rho-associated protein kinase 2 OS=Homo sapiens GN=ROCK2 PE=1 SV=4;>sp|Q13464|ROCK1_HUMAN Rho-associated protein kinase 1 OS=Homo sapiens GN=ROCK1 PE=1 SV=1	DesBiotin(K)	_VYAMK(de)LLSK_	VYAMK(1)LLSK	2	624.873	1247.73	226210000	215500000	2849700	4612300	50011000	163480000	249140000	221660000	4672800	10571000	88585000	229160000	135830000	132030000	1689400	4740700	48158000	109290000	100	104.97	75.8608	23.207	2.14028	1.32237	100	112.397	103.384	39.9644	4.76902	2.10809	100	102.878	82.7766	36.475	3.59062	1.27956	100	104.97
P78368	P78368	P78368	CSNK1G2	Casein kinase I isoform gamma-2	>sp|P78368|KC1G2_HUMAN Casein kinase I isoform gamma-2 OS=Homo sapiens GN=CSNK1G2 PE=1 SV=1	DesBiotin(K)	_DVK(de)PENFLVGRPGTK_	DVK(1)PENFLVGRPGTK	3	618.347	1852.02	87284000	83932000			12379000	67924000	111080000	105355000		7840700	33308000	108560000	46154000	41582000			14883000	38814000	100	103.994	80.9274	14.7488	0	0	100	105.434	103.042	31.615	7.44217	0	100	110.995	93.3433	35.7919	0	0	100	105.434
P11021	P11021	P11021	HSPA5	78 kDa glucose-regulated protein	>sp|P11021|GRP78_HUMAN 78 kDa glucose-regulated protein OS=Homo sapiens GN=HSPA5 PE=1 SV=2	DesBiotin(K)	_LIGDAAK(de)NQLTSNPENTVFDAK_	LIGDAAK(1)NQLTSNPENTVFDAK	3	848.11	2541.31	2582300000	2686450000	143100000	426150000	2034400000	2421400000	4360500000	4601200000	352230000	1057600000	3717600000	5008700000	2090000000	2042400000	120470000	543940000	1969000000	2248800000	100	96.1231	90.1338	75.7282	15.8629	5.32673	100	94.7688	108.856	80.7963	22.9853	7.65518	100	102.331	110.106	96.4062	26.6324	5.89845	100	96.1231
Q9BTU6	Q9BTU6	Q9BTU6	PI4K2A	Phosphatidylinositol 4-kinase type 2-alpha	>sp|Q9BTU6|P4K2A_HUMAN Phosphatidylinositol 4-kinase type 2-alpha OS=Homo sapiens GN=PI4K2A PE=1 SV=1	DesBiotin(K)	_NEEPYGHLNPK(de)WTK_	NEEPYGHLNPK(1)WTK	3	636.992	1907.95	108690000	111550000		1612600	42007000	88881000	138760000	140200000		5045100	67566000	135480000	93597000	95133000		2476500	54872000	73924000	100	97.4361	79.6782	37.6576	1.44563	0	100	98.9729	96.6334	48.1926	3.5985	0	100	98.3854	77.7059	57.6792	2.6032	0	100	98.3854
P49588	P49588	P49588	AARS	Alanine--tRNA ligase, cytoplasmic	>sp|P49588|SYAC_HUMAN Alanyl-tRNA synthetase, cytoplasmic OS=Homo sapiens GN=AARS PE=1 SV=2	DesBiotin(K)	_YAHEK(de)LNASR_	YAHEK(1)LNASR	3	462.249	1383.73	26922000	29717500			26459000	27383000	65858000	56705500			67971000	75529000	27921000	25621000			28003000	27261000	100	90.5931	92.1444	89.0351	0	0	100	116.14	133.195	119.867	0	0	100	108.977	106.401	109.297	0	0	100	108.977
Q9Y6M4-2;Q9Y6M4;Q9Y6M4-3	Q9Y6M4-2	Q9Y6M4-2	CSNK1G3	Casein kinase I isoform gamma-3	>sp|Q9Y6M4-2|KC1G3_HUMAN Isoform 2 of Casein kinase I isoform gamma-3 OS=Homo sapiens GN=CSNK1G3;>sp|Q9Y6M4|KC1G3_HUMAN Casein kinase I isoform gamma-3 OS=Homo sapiens GN=CSNK1G3 PE=1 SV=2;>sp|Q9Y6M4-3|KC1G3_HUMAN Isoform 3 of Casein kinase I isoform gamma	DesBiotin(K)	_DVK(de)PENFLIGRPGNK_	DVK(1)PENFLIGRPGNK	3	627.351	1879.03	28576000	25227500			7178300	20645000	27648000	29999500			12610000	19877000	10579000	10466000			5210300	8197900	100	113.273	81.8353	28.4543	0	0	100	92.1615	66.2578	42.034	0	0	100	101.08	78.3289	49.7831	0	0	100	101.08
O15530;O15530-2;O15530-3;Q6A1A2	O15530	O15530	PDPK1;PDPK2	3-phosphoinositide-dependent protein kinase 1;Putative 3-phosphoinositide-dependent protein kinase 2	>sp|O15530|PDPK1_HUMAN 3-phosphoinositide-dependent protein kinase 1 OS=Homo sapiens GN=PDPK1 PE=1 SV=1;>sp|O15530-2|PDPK1_HUMAN Isoform 2 of 3-phosphoinositide-dependent protein kinase 1 OS=Homo sapiens GN=PDPK1;>sp|O15530-3|PDPK1_HUMAN Isoform 3 of 3-pho	DesBiotin(K)	_EYAIK(de)ILEK_	EYAIK(1)ILEK	2	651.887	1301.76	438070000	424170000		3611100	108360000	386260000	620730000	608500000		8412600	242820000	625060000	292180000	316310000		5006000	150770000	253950000	100	103.277	91.0625	25.5464	0.851333	0	100	102.01	102.721	39.9047	1.38251	0	100	92.3714	80.2852	47.6653	1.58262	0	100	102.01
P41743	P41743	P41743	PRKCI	Protein kinase C iota type	>sp|P41743|KPCI_HUMAN Protein kinase C iota type OS=Homo sapiens GN=PRKCI PE=1 SV=2	DesBiotin(K)	_IYAMK(de)VVK_	IYAMK(1)VVK	2	574.349	1146.68	924250000	984955000	2592700	21194000	428310000	751800000	972280000	892170000	6534900	34379000	556950000	878010000	574440000	633510000		26130000	423910000	555130000	100	93.8368	76.3284	43.4852	2.15177	0.26323	100	108.979	98.4129	62.4264	3.85341	0.732473	100	90.6758	87.6277	66.9145	4.12464	0	100	93.8368
Q9NQX3-2;Q9NQX3	Q9NQX3-2	Q9NQX3-2	GPHN	Gephyrin;Molybdopterin adenylyltransferase;Molybdopterin molybdenumtransferase	>sp|Q9NQX3-2|GEPH_HUMAN Isoform 2 of Gephyrin OS=Homo sapiens GN=GPHN;>sp|Q9NQX3|GEPH_HUMAN Gephyrin OS=Homo sapiens GN=GPHN PE=1 SV=1	DesBiotin(K)	_ADVIITSGGVSMGEK(de)_	ADVIITSGGVSMGEK(1)	2	830.435	1658.85	46829000	51256000	3705900	7870100	30384000	43846000	50312000	48716000	6207500	12228000	36090000	51920000	22556000	21291000			17572000	21142000	100	91.363	85.5432	59.2789	15.3545	7.23018	100	103.276	106.577	74.0824	25.1006	12.7422	100	105.941	99.3002	82.5325	0	0	100	103.276
P46459	P46459	P46459	NSF	Vesicle-fusing ATPase	>sp|P46459|NSF_HUMAN Vesicle-fusing ATPase OS=Homo sapiens GN=NSF PE=1 SV=3	DesBiotin(K)	_KVWIGIK(de)K_	KVWIGIK(0.998)K(0.002)	2	584.384	1166.75	154930000	156530000		1103900	20976000	139700000	135190000	118925000		4383300	30568000	142790000	113030000	93768000		2553000	35142000	90999000	100	98.9778	89.2481	13.4006	0.705232	0	100	113.677	120.067	25.7036	3.68577	0	100	120.542	97.047	37.4776	2.72268	0	100	113.677
P55072	P55072	P55072	VCP	Transitional endoplasmic reticulum ATPase	>sp|P55072|TERA_HUMAN Transitional endoplasmic reticulum ATPase OS=Homo sapiens GN=VCP PE=1 SV=4	DesBiotin(K)	_AIGVK(de)PPR_	AIGVK(1)PPR	2	517.329	1032.64	1275200000	1437750000	42117000	93617000	661340000	1121800000	1601300000	1462650000	98344000	190740000	922730000	1658800000	935490000	947520000	30131000	97350000	620640000	951940000	100	88.6941	78.0247	45.9983	6.51135	2.92937	100	109.479	113.411	63.0862	13.0407	6.72369	100	98.7304	100.466	65.5015	10.2742	3.17999	100	98.7304
Q0VDF9	Q0VDF9	Q0VDF9	HSPA14	Heat shock 70 kDa protein 14	>sp|Q0VDF9|HSP7E_HUMAN Heat shock 70 kDa protein 14 OS=Homo sapiens GN=HSPA14 PE=1 SV=1	DesBiotin(K)	_YIAESK(de)CLVIEK_	YIAESK(1)CLVIEK	2	824.953	1647.89	16858000	18783000			10139000	16822000	32250000	31616000			20373000	36660000	9428100	9109900			7029900	8199100	100	89.7514	89.5597	53.9797	0	0	100	102.005	115.954	64.4389	0	0	100	103.493	90.0021	77.1677	0	0	100	102.005
Q13188;Q13043;Q13043-2	Q13188;Q13043	Q13188	STK3;STK4	Serine/threonine-protein kinase 3;Serine/threonine-protein kinase 3 36kDa subunit;Serine/threonine-protein kinase 3 20kDa subunit;Serine/threonine-protein kinase 4;Serine/threonine-protein kinase 4 37kDa subunit;Serine/threonine-protein kinase 4 18kDa subunit	>sp|Q13188|STK3_HUMAN Serine/threonine-protein kinase 3 OS=Homo sapiens GN=STK3 PE=1 SV=2;>sp|Q13043|STK4_HUMAN Serine/threonine-protein kinase 4 OS=Homo sapiens GN=STK4 PE=1 SV=2;>sp|Q13043-2|STK4_HUMAN Isoform 2 of Serine/threonine-protein kinase 4 OS=Ho	DesBiotin(K)	_LADFGVAGQLTDTMAK(de)R_	LADFGVAGQLTDTMAK(1)R	3	664.019	1989.04	149520000	137120000		8520000	82609000	141840000	232580000	217415000			174180000	257150000	111570000	103490000			88605000	97515000	100	109.043	103.442	60.2458	6.21354	0	100	106.975	118.276	80.1141	0	0	100	107.808	94.2265	85.617	0	0	100	107.808
P54760	P54760	P54760	EPHB4	Ephrin type-B receptor 4	>sp|P54760|EPHB4_HUMAN Ephrin type-B receptor 4 OS=Homo sapiens GN=EPHB4 PE=1 SV=2	DesBiotin(K)	_K(de)ILASVQHMK_	K(1)ILASVQHMK	3	450.936	1349.79	9481700	8886600			9185300	8926100	18591000	17693500			15859000	21728000	6949000	7715200			7623000	6768100	100	106.697	100.444	103.361	0	0	100	105.072	122.802	89.6318	0	0	100	90.069	87.7242	98.805	0	0	100	105.072
Q9BWT3	Q9BWT3	Q9BWT3	PAPOLG	Poly(A) polymerase gamma	>sp|Q9BWT3|PAPOG_HUMAN Poly(A) polymerase gamma OS=Homo sapiens GN=PAPOLG PE=1 SV=2	DesBiotin(K)	_AVK(de)LWAK_	AVK(1)LWAK	2	506.321	1010.63	116360000	129835000		82272000	123110000	113420000	155390000	141270000		129270000	155440000	148490000	62685000	60068000		55808000	70481000	65219000	100	89.6214	87.357	94.8203	63.3666	0	100	109.995	105.111	110.03	91.5056	0	100	104.357	108.575	117.335	92.908	0	100	104.357
Q9Y2I7	Q9Y2I7	Q9Y2I7	PIKFYVE	1-phosphatidylinositol 3-phosphate 5-kinase	>sp|Q9Y2I7|FYV1_HUMAN 1-phosphatidylinositol-3-phosphate 5-kinase OS=Homo sapiens GN=PIKFYVE PE=1 SV=3	DesBiotin(K)	_GGK(de)SGAAFYATEDDR_	GGK(1)SGAAFYATEDDR	2	870.913	1739.81	321260000	355765000		10004000	129530000	262530000	379580000	425250000		25474000	258170000	373860000	259300000	327750000		11244000	204910000	276330000	100	90.3012	73.7931	36.4089	2.81197	0	100	89.2604	87.9153	60.7102	5.99036	0	100	79.1152	84.3112	62.5202	3.43066	0	100	89.2604
Q9H173	Q9H173	Q9H173	SIL1	Nucleotide exchange factor SIL1	>sp|Q9H173|SIL1_HUMAN Nucleotide exchange factor SIL1 OS=Homo sapiens GN=SIL1 PE=1 SV=1	DesBiotin(K)	_FK(de)EGAEMESSK_	FK(1)EGAEMESSK	2	719.848	1437.68	36972000	37704000		2573300	18176000	30764000	56614000	60495500	3570800	9490300	38693000	63389000	16616000	18826000		1813900	13899000	17414000	100	98.0586	81.5935	48.2071	6.82501	0	100	93.5838	104.783	63.9601	15.6876	5.90259	100	88.2609	92.4997	73.8287	9.63508	0	100	93.5838
Q99986	Q99986	Q99986	VRK1	Serine/threonine-protein kinase VRK1	>sp|Q99986|VRK1_HUMAN Serine/threonine-protein kinase VRK1 OS=Homo sapiens GN=VRK1 PE=1 SV=1	DesBiotin(K)	_FGSDLQK(de)IYEANAK_	FGSDLQK(1)IYEANAK	2	890.467	1778.92	36329000	42373500			17729000	38818000	53037000	59735000			39160000	60870000	24888000	21827000			17459000	23684000	100	85.7352	91.6091	41.8398	0	0	100	88.7871	101.9	65.5562	0	0	100	114.024	108.508	79.9881	0	0	100	88.7871
P11498	P11498	P11498	PC	Pyruvate carboxylase, mitochondrial	>sp|P11498|PYC_HUMAN Pyruvate carboxylase, mitochondrial OS=Homo sapiens GN=PC PE=1 SV=2	Oxidation (M),DesBiotin(K)	_M(ox)GDK(de)VEAR_	MGDK(1)VEAR	2	559.287	1116.56	10297000	12046000			10057000	11106000	26569000	19043000			22529000	26729000	10830000	10289000			8825000	11475000	100	85.4807	92.1966	83.4883	0	0	100	139.521	140.361	118.306	0	0	100	105.258	111.527	85.7712	0	0	100	105.258
P35579;P35579-2;P35580-3;P35580-2;P35580;P35749;Q7Z406-2;Q7Z406-6;Q7Z406;Q7Z406-4;Q7Z406-5	P35579;Q7Z406-2	P35579	MYH9;MYH10;MYH11;MYH14	Myosin-9;Myosin-10;Myosin-11;Myosin-14	>sp|P35579|MYH9_HUMAN Myosin-9 OS=Homo sapiens GN=MYH9 PE=1 SV=4;>sp|P35579-2|MYH9_HUMAN Isoform 2 of Myosin-9 OS=Homo sapiens GN=MYH9;>sp|P35580-3|MYH10_HUMAN Isoform 3 of Myosin-10 OS=Homo sapiens GN=MYH10;>sp|P35580-2|MYH10_HUMAN Isoform 2 of Myosin-10	DesBiotin(K)	_EDQSILCTGESGAGK(de)TENTK_	EDQSILCTGESGAGK(1)TENTK	3	774.369	2320.09	43903000	38473500		4290900	4355300	29456000	59748000	65987500	13782000	14586000	21049000	58557000	27559000	25789000	6931600	5210700	9220500	19006000	100	114.112	76.5618	11.3203	11.1529	0	100	90.5444	88.7395	31.8985	22.1042	20.8858	100	106.863	73.6981	35.7536	20.2051	26.8781	100	106.863
P22102;P22102-2	P22102	P22102	GART	Trifunctional purine biosynthetic protein adenosine-3;Phosphoribosylamine--glycine ligase;Phosphoribosylformylglycinamidine cyclo-ligase;Phosphoribosylglycinamide formyltransferase	>sp|P22102|PUR2_HUMAN Trifunctional purine biosynthetic protein adenosine-3 OS=Homo sapiens GN=GART PE=1 SV=1;>sp|P22102-2|PUR2_HUMAN Isoform Short of Trifunctional purine biosynthetic protein adenosine-3 OS=Homo sapiens GN=GART	DesBiotin(K)	_SAGVQCFGPTAEAAQLESSK(de)R_	SAGVQCFGPTAEAAQLESSK(1)R	3	797.397	2389.17	941220000	1059820000	19785000	22872000	157780000	644540000	645310000	694940000	48822000	56990000	276760000	626110000	611460000	562440000	19525000	24842000	209610000	526930000	100	88.8094	60.816	14.8874	2.1581	1.86683	100	92.8584	90.0955	39.825	8.20071	7.02535	100	108.716	93.6864	37.268	4.41683	3.47148	100	92.8584
O96017-9;O96017;O96017-4	O96017-9	O96017-9	CHEK2	Serine/threonine-protein kinase Chk2	>sp|O96017-9|CHK2_HUMAN Isoform 9 of Serine/threonine-protein kinase Chk2 OS=Homo sapiens GN=CHEK2;>sp|O96017|CHK2_HUMAN Serine/threonine-protein kinase Chk2 OS=Homo sapiens GN=CHEK2 PE=1 SV=1;>sp|O96017-4|CHK2_HUMAN Isoform 4 of Serine/threonine-protein k	DesBiotin(K)	_DLK(de)PENVLLSSQEEDCLIK_	DLK(1)PENVLLSSQEEDCLIK	3	809.421	2425.24	356210000	440355000	7372400	67268000	274640000	384290000	884700000	949960000		177670000	806820000	1007700000	416140000	388390000		89398000	359390000	357800000	100	80.8916	87.2682	62.3679	15.2759	1.67419	100	93.1302	106.078	84.932	18.7029	0	100	107.145	92.1239	92.5333	23.0176	0	100	93.1302
P23284	P23284	P23284	PPIB	Peptidyl-prolyl cis-trans isomerase B	>sp|P23284|PPIB_HUMAN Peptidyl-prolyl cis-trans isomerase B OS=Homo sapiens GN=PPIB PE=1 SV=2	DesBiotin(K)	_DKPLK(de)DVIIADCGK_	DKPLK(1)DVIIADCGK	3	589.994	1766.96	44218000	44405000	5695100	4669800	40580000	40910000	106650000	101786500	12340000	12664000	107860000	111350000	37420000	40868000	3873800	4139900	47801000	33540000	100	99.5789	92.1293	91.3861	10.5164	12.8254	100	104.778	109.396	105.967	12.4417	12.1234	100	91.5631	82.0691	116.964	10.1299	9.47881	100	99.5789
Q9BQG2	Q9BQG2	Q9BQG2	NUDT12	Peroxisomal NADH pyrophosphatase NUDT12	>sp|Q9BQG2|NUD12_HUMAN Peroxisomal NADH pyrophosphatase NUDT12 OS=Homo sapiens GN=NUDT12 PE=1 SV=1	DesBiotin(K)	_IEEGGYK(de)R_	IEEGGYK(1)R	2	574.309	1146.6	31798000	31606000			15556000	27639000	59434000	59544500			49334000	57336000	26170000	23432000			20905000	25163000	100	100.607	87.4486	49.2185	0	0	100	99.8144	96.291	82.8523	0	0	100	111.685	107.387	89.2156	0	0	100	100.607
Q9Y2I7	Q9Y2I7	Q9Y2I7	PIKFYVE	1-phosphatidylinositol 3-phosphate 5-kinase	>sp|Q9Y2I7|FYV1_HUMAN 1-phosphatidylinositol-3-phosphate 5-kinase OS=Homo sapiens GN=PIKFYVE PE=1 SV=3	DesBiotin(K)	_NVK(de)TDTGK_	NVK(1)TDTGK	2	529.796	1057.58	18555000	17589500	755600		8918100	15296000	30818000	25203000			17171000	32324000	14459000	15370000			10252000	13403000	100	105.489	86.961	50.7013	0	4.29574	100	122.279	128.255	68.1308	0	0	100	94.0729	87.2023	66.7014	0	0	100	105.489
Q13464	Q13464	Q13464	ROCK1	Rho-associated protein kinase 1	>sp|Q13464|ROCK1_HUMAN Rho-associated protein kinase 1 OS=Homo sapiens GN=ROCK1 PE=1 SV=1	DesBiotin(K)	_K(de)LQLELNQER_	K(1)LQLELNQER	2	733.92	1465.83	519420000	557675000			73135000	343190000	444080000	395120000	2313700		131110000	421130000	358110000	367590000			92198000	268190000	100	93.1403	61.5394	13.1143	0	0	100	112.391	106.583	33.1823	0	0.585569	100	97.421	72.959	25.0817	0	0	100	97.421
Q9Y2H1	Q9Y2H1	Q9Y2H1	STK38L	Serine/threonine-protein kinase 38-like	>sp|Q9Y2H1|ST38L_HUMAN Serine/threonine-protein kinase 38-like OS=Homo sapiens GN=STK38L PE=1 SV=3	DesBiotin(K)	_DIK(de)PDNLLLDAK_	DIK(1)PDNLLLDAK	2	775.943	1549.87	181420000	199220000		20409000	123590000	167260000	353970000	316395000	2632900	53006000	313240000	350410000	149220000	149470000		24079000	144940000	139260000	100	91.0652	83.9574	62.0369	10.2445	0	100	111.876	110.751	99.0028	16.7531	0.832156	100	99.8327	93.1692	96.9693	16.1096	0	100	99.8327
Q9Y6M4-2;Q9Y6M4;Q9Y6M4-3;Q9HCP0;Q9HCP0-2	Q9Y6M4-2	Q9Y6M4-2	CSNK1G3;CSNK1G1	Casein kinase I isoform gamma-3;Casein kinase I isoform gamma-1	>sp|Q9Y6M4-2|KC1G3_HUMAN Isoform 2 of Casein kinase I isoform gamma-3 OS=Homo sapiens GN=CSNK1G3;>sp|Q9Y6M4|KC1G3_HUMAN Casein kinase I isoform gamma-3 OS=Homo sapiens GN=CSNK1G3 PE=1 SV=2;>sp|Q9Y6M4-3|KC1G3_HUMAN Isoform 3 of Casein kinase I isoform gamma	DesBiotin(K)	_DVK(de)PENFLIGR_	DVK(1)PENFLIGR	2	742.417	1482.82	539910000	572410000			159320000	418690000	533650000	507800000			287390000	541820000	313790000	380130000			175880000	317320000	100	94.3223	73.1451	27.8332	0	0	100	105.091	106.699	56.5951	0	0	100	82.5481	83.4767	46.2684	0	0	100	94.3223
Q9UIK4	Q9UIK4	Q9UIK4	DAPK2	Death-associated protein kinase 2	>sp|Q9UIK4|DAPK2_HUMAN Death-associated protein kinase 2 OS=Homo sapiens GN=DAPK2 PE=1 SV=1	DesBiotin(K)	_K(de)VHLRPDEDLR_	K(1)VHLRPDEDLR	3	525.298	1572.87	20507000	21969500			5427000	18069000	21567000	20566500			9177400	25600000	13140000	11206000			5425500	11295000	100	93.343	82.2458	24.7024	0	0	100	104.865	124.474	44.6231	0	0	100	117.259	100.794	48.416	0	0	100	104.865
Q9NYV4;Q9NYV4-2;Q9NYV4-3	Q9NYV4	Q9NYV4	CDK12	Cyclin-dependent kinase 12	>sp|Q9NYV4|CDK12_HUMAN Cyclin-dependent kinase 12 OS=Homo sapiens GN=CDK12 PE=1 SV=2;>sp|Q9NYV4-2|CDK12_HUMAN Isoform 2 of Cyclin-dependent kinase 12 OS=Homo sapiens GN=CDK12;>sp|Q9NYV4-3|CDK12_HUMAN Isoform 3 of Cyclin-dependent kinase 12 OS=Homo sapiens	DesBiotin(K)	_DKDTGELVALK(de)K_	DKDTGELVALK(1)K	3	504.959	1511.86	153650000	165260000	1297000	3135900	36278000	113740000	195600000	170170000		10441000	65905000	168590000	84795000	107440000		4509000	40329000	74318000	100	92.9747	68.8249	21.9521	1.89756	0.784824	100	114.944	99.0715	38.7289	6.13563	0	100	78.9231	69.1716	37.5363	4.19676	0	100	92.9747
Q15131;Q15131-2;Q15131-3;Q15131-4	Q15131	Q15131	CDK10	Cyclin-dependent kinase 10	>sp|Q15131|CDK10_HUMAN Cyclin-dependent kinase 10 OS=Homo sapiens GN=CDK10 PE=1 SV=1;>sp|Q15131-2|CDK10_HUMAN Isoform 2 of Cyclin-dependent kinase 10 OS=Homo sapiens GN=CDK10;>sp|Q15131-3|CDK10_HUMAN Isoform 3 of Cyclin-dependent kinase 10 OS=Homo sapiens	Oxidation (M),DesBiotin(K)	_DLK(de)VSNLLM(ox)TDK_	DLK(1)VSNLLMTDK	2	794.934	1587.85	45726000	51561000	1118500		27258000	48374000	56340000	51719000			23354000	58216000	40955000	32468000			26280000	35651000	100	88.6833	93.819	52.8655	0	2.16928	100	108.935	112.562	45.1556	0	0	100	126.14	109.803	80.9412	0	0	100	108.935
P62191	P62191	P62191	PSMC1	26S protease regulatory subunit 4	>sp|P62191|PRS4_HUMAN 26S protease regulatory subunit 4 OS=Homo sapiens GN=PSMC1 PE=1 SV=1	DesBiotin(K)	_SKENVLYK(de)K_	SKENVLYK(1)K	3	435.591	1303.75	13930000	13593000	1656300	2912300	6887500	11942000	25086000	20568500	2200200	3128000	13262000	20714000	7838500	7863500		1083400	5691700	6008400	100	102.479	87.854	50.6695	21.425	12.1849	100	121.963	100.707	64.4772	15.2077	10.6969	100	99.6821	76.4087	72.3813	13.7776	0	100	102.479
O14757	O14757	O14757	CHEK1	Serine/threonine-protein kinase Chk1	>sp|O14757|CHK1_HUMAN Serine/threonine-protein kinase Chk1 OS=Homo sapiens GN=CHEK1 PE=1 SV=2	DesBiotin(K)	_LSK(de)GDGLEFKR_	LSK(1)GDGLEFKR	3	482.609	1444.8	116120000	128150000			53679000	138460000	163540000	161300000		6562000	103420000	164250000	103720000	92099000		5790300	69925000	85420000	100	90.6126	108.045	41.8876	0	0	100	101.389	101.829	64.1166	4.0682	0	100	112.618	92.748	75.9237	6.28704	0	100	101.389
Q99759-2;Q99759;Q9Y2U5	Q99759-2;Q9Y2U5	Q9Y2U5	MAP3K3;MAP3K2	Mitogen-activated protein kinase kinase kinase 3;Mitogen-activated protein kinase kinase kinase 2	>sp|Q99759-2|M3K3_HUMAN Isoform 2 of Mitogen-activated protein kinase kinase kinase 3 OS=Homo sapiens GN=MAP3K3;>sp|Q99759|M3K3_HUMAN Mitogen-activated protein kinase kinase kinase 3 OS=Homo sapiens GN=MAP3K3 PE=1 SV=2;>sp|Q9Y2U5|M3K2_HUMAN Mitogen-activat	DesBiotin(K)	_LGDFGASK(de)R_	LGDFGASK(1)R	2	573.817	1145.62	247800000	269050000	2516800	25553000	145100000	194250000	409010000	379275000		48459000	264740000	389440000	179840000	205230000	2732700	33476000	170130000	183800000	100	92.1018	72.1985	53.9305	9.49749	0.93544	100	107.84	102.68	69.8016	12.7767	0	100	87.6285	89.5581	82.8972	16.3115	1.33153	100	92.1018
Q00535;Q00535-2	Q00535	Q00535	CDK5	Cyclin-dependent kinase 5	>sp|Q00535|CDK5_HUMAN Cyclin-dependent kinase 5 OS=Homo sapiens GN=CDK5 PE=1 SV=3;>sp|Q00535-2|CDK5_HUMAN Isoform 2 of Cyclin-dependent kinase 5 OS=Homo sapiens GN=CDK5	DesBiotin(K)	_ETHEIVALK(de)R_	ETHEIVALK(1)R	3	464.605	1390.79	2498000000	2805100000	59062000	749080000	2343400000	2519000000	3275700000	3328150000	208810000	1374300000	3502400000	3417000000	2405100000	1918000000	70509000	695870000	2642700000	2304400000	100	89.0521	89.8007	83.5407	26.7042	2.10552	100	98.424	102.67	105.236	41.2932	6.27406	100	125.396	120.146	137.784	36.281	3.67617	100	98.424
P48426	P48426	P48426	PIP4K2A	Phosphatidylinositol 5-phosphate 4-kinase type-2 alpha	>sp|P48426|PI42A_HUMAN Phosphatidylinositol-5-phosphate 4-kinase type-2 alpha OS=Homo sapiens GN=PIP4K2A PE=1 SV=2	DesBiotin(K)	_ELPTLK(de)DNDFINEGQK_	ELPTLK(1)DNDFINEGQK	3	686.356	2056.05	151980000	171125000		37189000	141390000	146940000	410380000	359175000		101790000	335500000	375470000	107010000	141420000		37329000	133030000	111340000	100	88.8123	85.8671	82.6238	21.7321	0	100	114.256	104.537	93.4085	28.3399	0	100	75.6682	78.73	94.0673	26.3958	0	100	88.8123
O15439;O15439-2	O15439	O15439	ABCC4	Multidrug resistance-associated protein 4	>sp|O15439|MRP4_HUMAN Multidrug resistance-associated protein 4 OS=Homo sapiens GN=ABCC4 PE=1 SV=3;>sp|O15439-2|MRP4_HUMAN Isoform 2 of Multidrug resistance-associated protein 4 OS=Homo sapiens GN=ABCC4	DesBiotin(K)	_K(de)DNEESEQPPVPGTPTLR_	K(1)DNEESEQPPVPGTPTLR	3	730.706	2189.1	19129000	20856000		2997700	14908000	18311000	31052000	25682000		7381700	24751000	33415000	17107000	17844000		4157600	18150000	18558000	100	91.7194	87.7973	71.4806	14.3733	0	100	120.91	130.111	96.3749	28.7427	0	100	95.8698	104.001	101.715	23.2997	0	100	95.8698
Q9NYL2;Q9NYL2-2;Q9NYL2-3;REV__O60290;Q9Y6Q3-2;Q9Y6Q3	Q9NYL2	Q9NYL2	MLTK;ZFP37	Mitogen-activated protein kinase kinase kinase MLT;Zinc finger protein 37 homolog	>sp|Q9NYL2|MLTK_HUMAN Mitogen-activated protein kinase kinase kinase MLT OS=Homo sapiens GN=MLTK PE=1 SV=3;>sp|Q9NYL2-2|MLTK_HUMAN Isoform 2 of Mitogen-activated protein kinase kinase kinase MLT OS=Homo sapiens GN=MLTK;>sp|Q9NYL2-3|MLTK_HUMAN Isoform 3 of	DesBiotin(K)	_EVAVK(de)K_	EVAVK(0.999)K(0.001)	2	435.276	868.538	272150000	311965000		90410000	292840000	299450000	435850000	422300000		171980000	442730000	513220000	213360000	209240000		86292000	276520000	214480000	100	87.2374	95.9883	93.8695	28.9808	0	100	103.209	121.53	104.838	40.7246	0	100	101.969	102.504	132.154	41.2407	0	100	101.969
Q9BUJ2;Q9BUJ2-2;Q9BUJ2-4;Q9BUJ2-3	Q9BUJ2	Q9BUJ2	HNRNPUL1	Heterogeneous nuclear ribonucleoprotein U-like protein 1	>sp|Q9BUJ2|HNRL1_HUMAN Heterogeneous nuclear ribonucleoprotein U-like protein 1 OS=Homo sapiens GN=HNRNPUL1 PE=1 SV=2;>sp|Q9BUJ2-2|HNRL1_HUMAN Isoform 2 of Heterogeneous nuclear ribonucleoprotein U-like protein 1 OS=Homo sapiens GN=HNRNPUL1;>sp|Q9BUJ2-4|HN	Oxidation (M),DesBiotin(K)	_TDEEGK(de)DVPDHAVLEM(ox)K_	TDEEGK(1)DVPDHAVLEMK	3	709.009	2124	72461000	60378000		2033900	43943000	50803000	129230000	86144500		9236600	84432000	129530000	46578000	38091000		3864800	33887000	45336000	100	120.012	84.1416	72.7798	3.36861	0	100	150.015	150.364	98.0121	10.7222	0	100	122.281	119.02	88.9633	10.1462	0	100	122.281
P78527;P78527-2	P78527	P78527	PRKDC	DNA-dependent protein kinase catalytic subunit	>sp|P78527|PRKDC_HUMAN DNA-dependent protein kinase catalytic subunit OS=Homo sapiens GN=PRKDC PE=1 SV=3;>sp|P78527-2|PRKDC_HUMAN Isoform 2 of DNA-dependent protein kinase catalytic subunit OS=Homo sapiens GN=PRKDC	DesBiotin(K)	_EHPFLVK(de)GGEDLR_	EHPFLVK(1)GGEDLR	3	564.974	1691.9	890610000	933725000	33985000	94970000	409740000	746840000	4578800000	4202450000	177310000	601030000	2939700000	4119400000	995510000	1123900000		169240000	862190000	960470000	100	95.3825	79.985	43.8823	10.1711	3.63972	100	108.955	98.0238	69.9521	14.3019	4.21921	100	88.5764	85.4587	76.7141	15.0583	0	100	95.3825
Q7KZI7;Q7KZI7-8;Q7KZI7-11;Q7KZI7-9;Q7KZI7-4;Q7KZI7-16;Q7KZI7-5;Q7KZI7-15;Q7KZI7-6;Q7KZI7-3;Q7KZI7-14;Q7KZI7-12;Q7KZI7-2;Q7KZI7-7;Q7KZI7-13;Q7KZI7-10;Q9P0L2;Q9P0L2-3	Q7KZI7;Q9P0L2	Q7KZI7	MARK2;MARK1	Serine/threonine-protein kinase MARK2;Serine/threonine-protein kinase MARK1	>sp|Q7KZI7|MARK2_HUMAN Serine/threonine-protein kinase MARK2 OS=Homo sapiens GN=MARK2 PE=1 SV=2;>sp|Q7KZI7-8|MARK2_HUMAN Isoform 8 of Serine/threonine-protein kinase MARK2 OS=Homo sapiens GN=MARK2;>sp|Q7KZI7-11|MARK2_HUMAN Isoform 11 of Serine/threonine-pr	DesBiotin(K)	_EVAVK(de)IIDK_	EVAVK(1)IIDK	2	605.874	1209.73	888960000	1020775000	3522900	27779000	689880000	904210000	1377200000	1107700000	6266300	43381000	935440000	1387900000	808150000	880040000	1482600	35010000	698930000	676860000	100	87.0868	88.5807	67.5839	2.72136	0.34512	100	124.33	125.296	84.4489	3.91631	0.565704	100	91.8311	76.9124	79.4203	3.97823	0.16847	100	91.8311
P46459	P46459	P46459	NSF	Vesicle-fusing ATPase	>sp|P46459|NSF_HUMAN Vesicle-fusing ATPase OS=Homo sapiens GN=NSF PE=1 SV=3	DesBiotin(K)	_VWIGIKK(de)_	VWIGIK(0.214)K(0.786)	2	520.337	1038.66	2405400000	2787350000	4479300	39148000		2222900000	2198600000	1896200000	14482000	96244000	513940000	2355400000	2240900000	2070900000	4008100	62439000	706300000	2044000000	100	86.297	79.7496	0	1.40449	0.160701	100	115.948	124.217	27.1037	5.07562	0.763738	100	108.209	98.701	34.1059	3.01507	0.193544	100	108.209
O14974;O14974-4;O14974-3	O14974	O14974	PPP1R12A	Protein phosphatase 1 regulatory subunit 12A	>sp|O14974|MYPT1_HUMAN Protein phosphatase 1 regulatory subunit 12A OS=Homo sapiens GN=PPP1R12A PE=1 SV=1;>sp|O14974-4|MYPT1_HUMAN Isoform 4 of Protein phosphatase 1 regulatory subunit 12A OS=Homo sapiens GN=PPP1R12A;>sp|O14974-3|MYPT1_HUMAN Isoform 3 of P	DesBiotin(K)	_LQLEK(de)ATQR_	LQLEK(1)ATQR	2	641.878	1281.74	13840000	14730500			9463800	11130000	33108000	29657000			29013000	33940000	10239000	10597000			10962000	9659400	100	93.9547	75.5575	64.2463	0	0	100	111.636	114.442	97.8285	0	0	100	96.6217	91.1522	103.444	0	0	100	96.6217
P10909-2;P10909-5;P10909;P10909-4	P10909-2	P10909-2	CLU	Clusterin;Clusterin beta chain;Clusterin alpha chain	>sp|P10909-2|CLUS_HUMAN Isoform 2 of Clusterin OS=Homo sapiens GN=CLU;>sp|P10909-5|CLUS_HUMAN Isoform 5 of Clusterin OS=Homo sapiens GN=CLU;>sp|P10909|CLUS_HUMAN Clusterin OS=Homo sapiens GN=CLU PE=1 SV=1;>sp|P10909-4|CLUS_HUMAN Isoform 4 of Clusterin OS=H	DesBiotin(K)	_QIK(de)TLIEK_	QIK(1)TLIEK	2	584.869	1167.72	5647500	6654050			5943800	4770100	14144000	11572000			10435000	13959000	3990700	4311400			3759100	3891400	100	84.8731	71.6872	89.326	0	0	100	122.226	120.627	90.1746	0	0	100	92.5616	90.2584	87.1898	0	0	100	92.5616
Q9NQX3-2;Q9NQX3	Q9NQX3-2	Q9NQX3-2	GPHN	Gephyrin;Molybdopterin adenylyltransferase;Molybdopterin molybdenumtransferase	>sp|Q9NQX3-2|GEPH_HUMAN Isoform 2 of Gephyrin OS=Homo sapiens GN=GPHN;>sp|Q9NQX3|GEPH_HUMAN Gephyrin OS=Homo sapiens GN=GPHN PE=1 SV=1	DesBiotin(K)	_DNLPPFPASVK(de)DGYAVR_	DNLPPFPASVK(1)DGYAVR	3	681.362	2041.06	51386000	55517000		11123000	37798000	48815000	72653000	67001000		33194000	63679000	78321000	39350000	44899000		11565000	37253000	37385000	100	92.559	87.928	68.0837	20.0353	0	100	108.436	116.895	95.0419	49.5425	0	100	87.6412	83.2647	82.9707	25.7578	0	100	92.559
Q99986	Q99986	Q99986	VRK1	Serine/threonine-protein kinase VRK1	>sp|Q99986|VRK1_HUMAN Serine/threonine-protein kinase VRK1 OS=Homo sapiens GN=VRK1 PE=1 SV=1	DesBiotin(K)	_VK(de)AAQAGR_	VK(1)AAQAGR	2	498.801	995.588	96033000	110621500	1244600	5311800	49665000	93557000	177020000	177510000	5678900	11502000	108460000	188750000	56282000	76292000	874870	5135000	57560000	69670000	100	86.8122	84.574	44.8963	4.80178	1.1251	100	99.724	106.332	61.1008	6.47963	3.1992	100	73.7718	91.3202	75.447	6.73072	1.14674	100	86.8122
P50613	P50613	P50613	CDK7	Cyclin-dependent kinase 7	>sp|P50613|CDK7_HUMAN Cyclin-dependent kinase 7 OS=Homo sapiens GN=CDK7 PE=1 SV=1	DesBiotin(K)	_TEALEQGGLPK(de)K_	TEALEQGGLPK(0.998)K(0.002)	2	733.914	1465.81	10295000	11738000			7789300	7962100	18725000	18079000			18539000	19735000	7206200	9194100			8435800	7866500	100	87.7066	67.8318	66.3597	0	0	100	103.573	109.16	102.544	0	0	100	78.3785	85.5603	91.7523	0	0	100	87.7066
P41240	P41240	P41240	CSK	Tyrosine-protein kinase CSK	>sp|P41240|CSK_HUMAN Tyrosine-protein kinase CSK OS=Homo sapiens GN=CSK PE=1 SV=1	DesBiotin(K)	_VSDFGLTK(de)EASSTQDTGK_	VSDFGLTK(1)EASSTQDTGK	3	689.68	2066.02	4594200000	5072000000	64993000	583850000	3190900000	4105300000	4272500000	3920100000	208780000	4409300	3689300000	4511000000	3830600000	4749800000	70955000	783610000	4075800000	4254100000	100	90.5797	80.9405	62.9121	11.5112	1.28141	100	108.99	115.074	94.1124	0.112479	5.32588	100	80.6476	89.5638	85.8099	16.4977	1.49385	100	90.5797
O00148;Q13838-2;Q13838	O00148;Q13838-2	Q13838-2	DDX39A;DDX39B	ATP-dependent RNA helicase DDX39A;Spliceosome RNA helicase DDX39B	>sp|O00148|DX39A_HUMAN ATP-dependent RNA helicase DDX39A OS=Homo sapiens GN=DDX39A PE=1 SV=2;>sp|Q13838-2|DX39B_HUMAN Isoform 2 of Spliceosome RNA helicase DDX39B OS=Homo sapiens GN=DDX39B;>sp|Q13838|DX39B_HUMAN Spliceosome RNA helicase DDX39B OS=Homo sapi	DesBiotin(K)	_YQQFK(de)DFQR_	YQQFK(1)DFQR	2	728.373	1454.73	374270000	368965000	35366000	40299000	127330000	293100000	593750000	523650000	98890000	99401000	265670000	610040000	235730000	215900000	32023000	34309000	140330000	188260000	100	101.438	79.4384	34.51	10.9222	9.58519	100	113.387	116.498	50.7343	18.9823	18.8848	100	109.185	87.1978	64.9977	15.8912	14.8323	100	109.185
O00311	O00311	O00311	CDC7	Cell division cycle 7-related protein kinase	>sp|O00311|CDC7_HUMAN Cell division cycle 7-related protein kinase OS=Homo sapiens GN=CDC7 PE=1 SV=1	DesBiotin(K)	_DVK(de)PSNFLYNR_	DVK(1)PSNFLYNR	2	774.912	1547.81	38110000	36720000			7386300	22389000	35371000	23598000			9936500	27518000	21663000	19758000			6261200	18791000	100	103.785	60.9722	20.1152	0	0	100	149.89	116.612	42.1074	0	0	100	109.642	95.1058	31.6894	0	0	100	109.642
O43681	O43681	O43681	ASNA1	ATPase ASNA1	>sp|O43681|ASNA_HUMAN ATPase ASNA1 OS=Homo sapiens GN=ASNA1 PE=1 SV=2	DesBiotin(K)	_WIFVGGK(de)GGVGK_	WIFVGGK(1)GGVGK	2	700.906	1399.8	65284000	70574500	7740200	83730000	62464000	56858000	155080000	143790000	21268000	204380000	157210000	170420000	47566000	47540000	6457600	75868000	54315000	48088000	100	92.5037	80.5645	88.5079	118.641	10.9674	100	107.852	118.52	109.333	142.138	14.791	100	100.055	101.153	114.251	159.588	13.5835	100	100.055
Q14691	Q14691	Q14691	GINS1	DNA replication complex GINS protein PSF1	>sp|Q14691|PSF1_HUMAN DNA replication complex GINS protein PSF1 OS=Homo sapiens GN=GINS1 PE=1 SV=1	DesBiotin(K)	_ALYEQNQSDVNEAK(de)SGGR_	ALYEQNQSDVNEAK(1)SGGR	3	721.354	2161.04	28982000	35351000	2665500	8278800	23730000	29525000	51336000	41357500		16679000	42237000	50684000	20011000	19443000	3335800	7781300	17677000	18808000	100	81.9835	83.5196	67.1268	23.4189	7.5401	100	124.127	122.551	102.127	40.3288	0	100	102.921	96.734	90.917	40.0211	17.1568	100	102.921
O00763;O00763-2	O00763	O00763	ACACB	Acetyl-CoA carboxylase 2;Biotin carboxylase	>sp|O00763|ACACB_HUMAN Acetyl-CoA carboxylase 2 OS=Homo sapiens GN=ACACB PE=1 SV=3;>sp|O00763-2|ACACB_HUMAN Isoform Short of Acetyl-CoA carboxylase 2 OS=Homo sapiens GN=ACACB	DesBiotin(K)	_IGFPLMIK(de)ASEGGGGK_	IGFPLMIK(1)ASEGGGGK	2	879.485	1756.95	36070000	44897000			14496000	40532000	60551000	66259500			36617000	61515000	27984000	29356000			19662000	21638000	100	80.3394	90.2777	32.2872	0	0	100	91.3846	92.8395	55.263	0	0	100	95.3263	73.709	66.9778	0	0	100	91.3846
P51817;O43930	P51817	P51817	PRKX;PRKY	cAMP-dependent protein kinase catalytic subunit PRKX;Serine/threonine-protein kinase PRKY	>sp|P51817|PRKX_HUMAN cAMP-dependent protein kinase catalytic subunit PRKX OS=Homo sapiens GN=PRKX PE=1 SV=1;>sp|O43930|PRKY_HUMAN Serine/threonine-protein kinase PRKY OS=Homo sapiens GN=PRKY PE=2 SV=1	DesBiotin(K)	_DLK(de)PENILLDR_	DLK(1)PENILLDR	2	761.435	1520.86	53815000	69513500			15941000	47355000	74110000	78820500		2168800	38412000	80815000	55125000	54623000			23691000	37968000	100	77.4166	68.1235	22.9322	0	0	100	94.0238	102.53	48.7335	2.75157	0	100	100.919	69.5092	43.3718	0	0	100	94.0238
Q14204	Q14204	Q14204	DYNC1H1	Cytoplasmic dynein 1 heavy chain 1	>sp|Q14204|DYHC1_HUMAN Cytoplasmic dynein 1 heavy chain 1 OS=Homo sapiens GN=DYNC1H1 PE=1 SV=5	DesBiotin(K)	_LGGSPFGPAGTGK(de)TESVK_	LGGSPFGPAGTGK(1)TESVK	2	943.505	1884.99	113780000	117500000	4111000	9574200	28515000	77308000	82157000	96364500	11243000	19503000	55924000	83144000	49629000	61245000	3040100	7528900	31648000	44112000	100	96.834	65.794	24.2681	8.14826	3.49872	100	85.2565	86.2807	58.0338	20.2388	11.6672	100	81.0336	72.0255	51.6744	12.2931	4.96383	100	85.2565
Q96RR4;Q96RR4-7;Q96RR4-4;Q96RR4-3;Q96RR4-2;Q96RR4-5;Q96RR4-6	Q96RR4	Q96RR4	CAMKK2	Calcium/calmodulin-dependent protein kinase kinase 2	>sp|Q96RR4|KKCC2_HUMAN Calcium/calmodulin-dependent protein kinase kinase 2 OS=Homo sapiens GN=CAMKK2 PE=1 SV=2;>sp|Q96RR4-7|KKCC2_HUMAN Isoform 7 of Calcium/calmodulin-dependent protein kinase kinase 2 OS=Homo sapiens GN=CAMKK2;>sp|Q96RR4-4|KKCC2_HUMAN Is	DesBiotin(K)	_LAYNENDNTYYAMK(de)VLSK_	LAYNENDNTYYAMK(1)VLSK	3	778.388	2332.14	73091000	76034500	638280	4208600	43708000	60062000	140260000	123985000		11548000	98018000	154040000	46314000	45100000		5788800	42964000	50252000	100	96.1287	78.9931	57.4844	5.53512	0.839461	100	113.127	124.241	79.0563	9.31403	0	100	102.692	111.424	95.2639	12.8355	0	100	102.692
O75116	O75116	O75116	ROCK2	Rho-associated protein kinase 2	>sp|O75116|ROCK2_HUMAN Rho-associated protein kinase 2 OS=Homo sapiens GN=ROCK2 PE=1 SV=4	DesBiotin(K)	_K(de)LHMELK_	K(1)LHMELK	3	365.551	1093.63	1214300000	1286800000	2831600	11883000	333980000	974990000	1141800000	1129500000	6143800	25699000	505700000	1329600000	770380000	884640000	3332200	19222000	373610000	620890000	100	94.3659	75.7686	25.9543	0.923454	0.22005	100	101.089	117.716	44.772	2.27525	0.54394	100	87.084	70.1856	42.233	2.17286	0.376673	100	94.3659
O75116	O75116	O75116	ROCK2	Rho-associated protein kinase 2	>sp|O75116|ROCK2_HUMAN Rho-associated protein kinase 2 OS=Homo sapiens GN=ROCK2 PE=1 SV=4	DesBiotin(K)	_LHMELK(de)SER_	LHMELK(1)SER	3	446.911	1337.71	42348000	40720000	6244100	6728100	15810000	34666000	69623000	53983500	11314000	18417000	32671000	60217000	29134000	30913000	3346400		16472000	25384000	100	103.998	85.1326	38.8261	16.5228	15.3342	100	128.971	111.547	60.5203	34.116	20.9583	100	94.2451	82.1143	53.285	0	10.8252	100	103.998
Q9NWW6;Q9NWW6-2	Q9NWW6	Q9NWW6	NMRK1	Nicotinamide riboside kinase 1	>sp|Q9NWW6|NRK1_HUMAN Nicotinamide riboside kinase 1 OS=Homo sapiens GN=NRK1 PE=1 SV=1;>sp|Q9NWW6-2|NRK1_HUMAN Isoform 2 of Nicotinamide riboside kinase 1 OS=Homo sapiens GN=NRK1	DesBiotin(K)	_HLPNCSVISQDDFFK(de)PESEIETDK_	HLPNCSVISQDDFFK(1)PESEIETDK	3	1011.15	3030.43	41356000	43162000			31143000	46246000	74214000	82239000		8284400	61296000	79111000	32092000	36601000		5404900	29993000	24513000	100	95.8158	107.145	72.1537	0	0	100	90.2419	96.1965	74.534	10.0736	0	100	87.6807	66.9736	81.9458	14.7671	0	100	90.2419
P22314	P22314	P22314	UBA1	Ubiquitin-like modifier-activating enzyme 1	>sp|P22314|UBA1_HUMAN Ubiquitin-like modifier-activating enzyme 1 OS=Homo sapiens GN=UBA1 PE=1 SV=3	DesBiotin(K)	_LK(de)SDTAAAAVR_	LK(1)SDTAAAAVR	2	649.875	1297.74	2520200000	2750850000	54002000	181040000	2031500000	2354400000	4019800000	3989700000	117760000	294490000	4262500000	4735800000	2070100000	1843600000	42676000	350200000	2268400000	1858600000	100	91.6153	85.5881	73.8499	6.58124	1.9631	100	100.754	118.701	106.838	7.38126	2.9516	100	112.286	100.814	123.042	18.9954	2.31482	100	100.754
P38646	P38646	P38646	HSPA9	Stress-70 protein, mitochondrial	>sp|P38646|GRP75_HUMAN Stress-70 protein, mitochondrial OS=Homo sapiens GN=HSPA9 PE=1 SV=2	Oxidation (M),DesBiotin(K)	_LVGM(ox)PAK(de)R_	LVGMPAK(1)R	2	542.321	1082.63	64228000	64985000	8424500	6337700	37438000	49897000	105720000	86206500	9829200	14605000	57573000	102140000	58350000	45195000	5624500	4826300	38248000	59201000	100	98.8351	76.7823	57.6102	9.75256	12.9638	100	122.636	118.483	66.785	16.9419	11.4019	100	129.107	130.99	84.6288	10.6788	12.445	100	122.636
P16591;P16591-2	P16591	P16591	FER	Tyrosine-protein kinase Fer	>sp|P16591|FER_HUMAN Tyrosine-protein kinase Fer OS=Homo sapiens GN=FER PE=1 SV=2;>sp|P16591-2|FER_HUMAN Isoform 2 of Tyrosine-protein kinase Fer OS=Homo sapiens GN=FER	DesBiotin(K)	_TSVAVK(de)TCK_	TSVAVK(1)TCK	2	595.334	1188.65	2358500000	2787800000	19494000	248870000	1801600000	2244300000	3075000000	2909050000	65159000	522120000	2998500000	3388600000	1830300000	1900100000	21000000	289890000	2110900000	1897700000	100	84.6008	80.5043	64.6244	8.92711	0.699261	100	105.705	116.485	103.075	17.9481	2.23987	100	96.3265	99.8737	111.094	15.2566	1.1052	100	96.3265
P50750-2;P50750	P50750-2	P50750-2	CDK9	Cyclin-dependent kinase 9	>sp|P50750-2|CDK9_HUMAN Isoform 2 of Cyclin-dependent kinase 9 OS=Homo sapiens GN=CDK9;>sp|P50750|CDK9_HUMAN Cyclin-dependent kinase 9 OS=Homo sapiens GN=CDK9 PE=1 SV=3	DesBiotin(K)	_K(de)GSQITQQSTNQSR_	K(1)GSQITQQSTNQSR	2	879.958	1757.9	28955000	29474500	1233900	1683600	9213000	17934000	35979000	37765500	2612200		16918000	35955000	12719000	14011000			7576800	12890000	100	98.2375	60.8458	31.2575	5.71206	4.18633	100	95.2695	95.2059	44.7975	0	6.9169	100	90.7787	91.9991	54.0775	0	0	100	95.2695
Q9P289;Q9P289-3;Q9P289-2;O00506;Q9Y6E0;Q9Y6E0-2	Q9P289;Q9Y6E0	Q9P289	MST4;STK25;STK24	Serine/threonine-protein kinase MST4;Serine/threonine-protein kinase 25;Serine/threonine-protein kinase 24;Serine/threonine-protein kinase 24 36 kDa subunit;Serine/threonine-protein kinase 24 12 kDa subunit	>sp|Q9P289|MST4_HUMAN Serine/threonine-protein kinase MST4 OS=Homo sapiens GN=MST4 PE=1 SV=2;>sp|Q9P289-3|MST4_HUMAN Isoform 3 of Serine/threonine-protein kinase MST4 OS=Homo sapiens GN=MST4;>sp|Q9P289-2|MST4_HUMAN Isoform 2 of Serine/threonine-protein kin	DesBiotin(K)	_LADFGVAGQLTDTQIK(de)R_	LADFGVAGQLTDTQIK(1)R	2	1015.06	2028.1	59512000	69079000	3160800	7717100	26544000	54825000	92159000	93483000	8398400	22395000	63706000	100690000	41774000	39554000	2664900	7200300	31718000	47774000	100	86.1506	79.3657	38.4256	11.1714	4.57563	100	98.5837	107.709	68.1471	23.9562	8.98388	100	105.613	120.782	80.1891	18.2037	6.73737	100	98.5837
O95352;O95352-2	O95352	O95352	ATG7	Ubiquitin-like modifier-activating enzyme ATG7	>sp|O95352|ATG7_HUMAN Ubiquitin-like modifier-activating enzyme ATG7 OS=Homo sapiens GN=ATG7 PE=1 SV=1;>sp|O95352-2|ATG7_HUMAN Isoform 2 of Ubiquitin-like modifier-activating enzyme ATG7 OS=Homo sapiens GN=ATG7	DesBiotin(K)	_NQK(de)GGMGPR_	NQK(1)GGMGPR	2	570.801	1139.59	22174000	20638500		5035400	19403000	20638000	83905000	76228500		0	104870000	79896000	19738000	23099000		6006500	22308000	18667000	100	107.44	99.9976	94.0136	24.3981	0	100	110.07	104.811	137.573	0	0	100	85.4496	80.813	96.5756	26.0033	0	100	107.44
Q15208	Q15208	Q15208	STK38	Serine/threonine-protein kinase 38	>sp|Q15208|STK38_HUMAN Serine/threonine-protein kinase 38 OS=Homo sapiens GN=STK38 PE=1 SV=1	DesBiotin(K)	_ADMLEK(de)EQVGHIR_	ADMLEK(1)EQVGHIR	3	574.638	1720.89	109280000	112655000	1979800	23716000	81864000	101780000	144050000	134545000		52818000	148610000	170880000	77805000	85125000	1073800	27524000	81259000	74462000	100	97.0041	90.3466	72.6679	21.0519	1.7574	100	107.065	127.006	110.454	39.2568	0	100	91.4009	87.4737	95.4584	32.3336	1.26144	100	97.0041
Q9UKI8-2;Q9UKI8;Q9UKI8-3	Q9UKI8-2	Q9UKI8-2	TLK1	Serine/threonine-protein kinase tousled-like 1	>sp|Q9UKI8-2|TLK1_HUMAN Isoform 2 of Serine/threonine-protein kinase tousled-like 1 OS=Homo sapiens GN=TLK1;>sp|Q9UKI8|TLK1_HUMAN Serine/threonine-protein kinase tousled-like 1 OS=Homo sapiens GN=TLK1 PE=1 SV=2;>sp|Q9UKI8-3|TLK1_HUMAN Isoform 3 of Serine/t	DesBiotin(K)	_YAAVK(de)IHQLNK_	YAAVK(1)IHQLNK	3	494.293	1479.86	890020000	1008440000	3344900	65080000	533650000	818750000	1371800000	1177200000	10431000	131370000	1049500000	1616300000	668280000	642170000	4522000	93241000	492540000	589580000	100	88.2571	81.1898	52.9184	6.45353	0.331691	100	116.531	137.3	89.1522	11.1595	0.886086	100	104.066	91.8106	76.6993	14.5197	0.704175	100	104.066
Q16512-2;Q16512	Q16512-2	Q16512-2	PKN1	Serine/threonine-protein kinase N1	>sp|Q16512-2|PKN1_HUMAN Isoform 2 of Serine/threonine-protein kinase N1 OS=Homo sapiens GN=PKN1;>sp|Q16512|PKN1_HUMAN Serine/threonine-protein kinase N1 OS=Homo sapiens GN=PKN1 PE=1 SV=2	DesBiotin(K)	_PSGELFAIK(de)ALK_	PSGELFAIK(1)ALK	2	735.44	1468.87	25818000	34742000			6040100	24193000	15268000	17469000			4999600	18284000	26291000	36326000			12984000	21468000	100	74.3135	69.6362	17.3856	0	0	100	87.4005	104.665	28.6198	0	0	100	72.3752	59.0982	35.743	0	0	100	74.3135
Q05397;Q05397-2;Q05397-3;Q05397-4	Q05397	Q05397	PTK2	Focal adhesion kinase 1	>sp|Q05397|FAK1_HUMAN Focal adhesion kinase 1 OS=Homo sapiens GN=PTK2 PE=1 SV=2;>sp|Q05397-2|FAK1_HUMAN Isoform 2 of Focal adhesion kinase 1 OS=Homo sapiens GN=PTK2;>sp|Q05397-3|FAK1_HUMAN Isoform 3 of Focal adhesion kinase 1 OS=Homo sapiens GN=PTK2;>sp|Q0	DesBiotin(K)	_YMEDSTYYK(de)_	YMEDSTYYK(1)	2	698.31	1394.61	21983000	25557000			12190000	7082400	29400000	28669500			18639000	13378000	13101000	18455000			12956000	9446600	100	86.0156	27.7122	47.6973	0	0	100	102.548	46.6628	65.0133	0	0	100	70.9889	51.1872	70.2032	0	0	100	86.0156
Q14680	Q14680	Q14680	MELK	Maternal embryonic leucine zipper kinase	>sp|Q14680|MELK_HUMAN Maternal embryonic leucine zipper kinase OS=Homo sapiens GN=MELK PE=1 SV=3	DesBiotin(K)	_DLK(de)PENLLFDEYHK_	DLK(1)PENLLFDEYHK	3	653.007	1956	50452000	48133000			33728000	50408000	139780000	136230000			125950000	165610000	43374000	48685000			46393000	37984000	100	104.818	104.726	70.0725	0	0	100	102.606	121.566	92.4539	0	0	100	89.0911	78.0199	95.2922	0	0	100	102.606
Q00536;Q07002-3;Q07002-2;Q07002	Q00536;Q07002-3	Q00536	CDK16;CDK18	Cyclin-dependent kinase 16;Cyclin-dependent kinase 18	>sp|Q00536|CDK16_HUMAN Cyclin-dependent kinase 16 OS=Homo sapiens GN=CDK16 PE=1 SV=1;>sp|Q07002-3|CDK18_HUMAN Isoform 3 of Cyclin-dependent kinase 18 OS=Homo sapiens GN=CDK18;>sp|Q07002-2|CDK18_HUMAN Isoform 2 of Cyclin-dependent kinase 18 OS=Homo sapiens	DesBiotin(K)	_DLK(de)PQNLLINER_	DLK(1)PQNLLINER	2	824.973	1647.93	148470000	179770000	6042900	49372000	136950000	158980000	388770000	390110000	19722000	132870000	337180000	456050000	100370000	109110000	5039400	59365000	113310000	106220000	100	82.5889	88.4352	76.1807	27.464	3.36146	100	99.6565	116.903	86.432	34.0596	5.0555	100	91.9897	97.3513	103.849	54.4084	4.61864	100	91.9897
Q9BTU6	Q9BTU6	Q9BTU6	PI4K2A	Phosphatidylinositol 4-kinase type 2-alpha	>sp|Q9BTU6|P4K2A_HUMAN Phosphatidylinositol 4-kinase type 2-alpha OS=Homo sapiens GN=PI4K2A PE=1 SV=1	DesBiotin(K)	_IYQGSSGSYFVK(de)_	IYQGSSGSYFVK(1)	2	766.393	1530.77	61024000	73452000			22216000	46997000	64007000	65191500			31964000	70069000	25375000	27367000			16903000	28849000	100	83.0801	63.9833	30.2456	0	0	100	98.183	107.482	49.0309	0	0	100	92.7212	105.415	61.7642	0	0	100	92.7212
O95819-3;O95819-5;O95819;O95819-2;O95819-4;Q8N4C8;Q8N4C8-4;Q8N4C8-3;Q8N4C8-2;Q8N4C8-5	O95819-3;Q8N4C8	O95819-3	MAP4K4;MINK1	Mitogen-activated protein kinase kinase kinase kinase 4;Misshapen-like kinase 1	>sp|O95819-3|M4K4_HUMAN Isoform 3 of Mitogen-activated protein kinase kinase kinase kinase 4 OS=Homo sapiens GN=MAP4K4;>sp|O95819-5|M4K4_HUMAN Isoform 5 of Mitogen-activated protein kinase kinase kinase kinase 4 OS=Homo sapiens GN=MAP4K4;>sp|O95819|M4K4_HU	DesBiotin(K)	_TGQLAAIK(de)VMDVTEDEEEEIK_	TGQLAAIK(1)VMDVTEDEEEEIK	3	848.763	2543.27	154740000	169325000		4147100	71397000	168510000	208880000	195690000		11088000	153590000	219570000	128650000	111550000		5169800	98563000	105380000	100	91.3864	99.5187	42.1657	2.4492	0	100	106.74	112.203	78.4864	5.6661	0	100	115.329	94.4688	88.3577	4.63451	0	100	106.74
O00233;O00233-2	O00233	O00233	PSMD9	26S proteasome non-ATPase regulatory subunit 9	>sp|O00233|PSMD9_HUMAN 26S proteasome non-ATPase regulatory subunit 9 OS=Homo sapiens GN=PSMD9 PE=1 SV=3;>sp|O00233-2|PSMD9_HUMAN Isoform p27-S of 26S proteasome non-ATPase regulatory subunit 9 OS=Homo sapiens GN=PSMD9	DesBiotin(K)	_AVMK(de)QVEEALHQLHAR_	AVMK(1)QVEEALHQLHAR	4	514.783	2055.1	94227000	103083000	3977000	4258900	10462000	69578000	100180000	93450000	7683400	9769800	25472000	88714000	95142000	104820000	3362900	5546800	18704000	45313000	100	91.4089	67.4971	10.1491	4.13153	3.85806	100	107.202	94.932	27.2574	10.4546	8.22194	100	90.767	43.2293	17.8439	5.29174	3.20826	100	91.4089
O94804	O94804	O94804	STK10	Serine/threonine-protein kinase 10	>sp|O94804|STK10_HUMAN Serine/threonine-protein kinase 10 OS=Homo sapiens GN=STK10 PE=1 SV=1	DesBiotin(K)	_ETGALAAAK(de)VIETK_	ETGALAAAK(1)VIETK	2	799.462	1596.91	564920000	583655000		24299000	259540000	429600000	1016100000	857790000	3644800	51838000	502950000	1093700000	321950000	369590000	1172700	25803000	191190000	265770000	100	96.7901	73.6051	44.4681	4.16325	0	100	118.456	127.502	58.6332	6.0432	0.424906	100	87.11	71.9094	51.7303	6.98152	0.317298	100	96.7901
Q9UHW9-2;Q9UHW9-6;Q9UHW9;Q9UHW9-4;Q9UHW9-3;Q9UHW9-5	Q9UHW9-2	Q9UHW9-2	SLC12A6	Solute carrier family 12 member 6	>sp|Q9UHW9-2|S12A6_HUMAN Isoform 2 of Solute carrier family 12 member 6 OS=Homo sapiens GN=SLC12A6;>sp|Q9UHW9-6|S12A6_HUMAN Isoform 6 of Solute carrier family 12 member 6 OS=Homo sapiens GN=SLC12A6;>sp|Q9UHW9|S12A6_HUMAN Solute carrier family 12 member 6 O	DesBiotin(K)	_LDEDLHVK(de)HPR_	LDEDLHVK(1)HPR	3	518.951	1553.83	740720000	926940000	163380000	643820000	866590000	812220000	1193800000	1231500000	350440000	1051000000	1320000000	1369000000	599310000	676030000	145500000	622490000	728770000	585460000	100	79.9102	87.6238	93.4893	69.4565	17.6257	100	96.9387	111.165	107.186	85.3431	28.4564	100	88.6514	86.6027	107.801	92.0802	21.5227	100	88.6514
Q13085-4;Q13085;Q13085-2;Q13085-3	Q13085-4	Q13085-4	ACACA	Acetyl-CoA carboxylase 1;Biotin carboxylase	>sp|Q13085-4|ACACA_HUMAN Isoform 4 of Acetyl-CoA carboxylase 1 OS=Homo sapiens GN=ACACA;>sp|Q13085|ACACA_HUMAN Acetyl-CoA carboxylase 1 OS=Homo sapiens GN=ACACA PE=1 SV=2;>sp|Q13085-2|ACACA_HUMAN Isoform 2 of Acetyl-CoA carboxylase 1 OS=Homo sapiens GN=ACA	DesBiotin(K)	_K(de)VNNADDFPNLFR_	K(1)VNNADDFPNLFR	2	873.452	1744.89	932450000	956900000	8307300	20448000	376730000	827740000	855590000	888075000	18337000	64627000	644360000	892340000	576400000	624460000		33692000	528620000	537810000	100	97.4449	86.5022	39.3698	2.1369	0.868147	100	96.3421	100.48	72.5569	7.2772	2.0648	100	92.3038	86.124	84.6523	5.39538	0	100	96.3421
P43686;P43686-2	P43686	P43686	PSMC4	26S protease regulatory subunit 6B	>sp|P43686|PRS6B_HUMAN 26S protease regulatory subunit 6B OS=Homo sapiens GN=PSMC4 PE=1 SV=2;>sp|P43686-2|PRS6B_HUMAN Isoform 2 of 26S protease regulatory subunit 6B OS=Homo sapiens GN=PSMC4	DesBiotin(K)	_GVLMYGPPGCGK(de)TMLAK_	GVLMYGPPGCGK(1)TMLAK	2	988.512	1975.01	401510000	418190000			57792000	342460000	1105900000	1073535000	9494100	37532000	440990000	1227400000	220380000	248760000		10128000	100490000	164420000	100	96.0114	81.891	13.8196	0	0	100	103.015	114.333	41.0783	3.49611	0.884377	100	88.5914	66.0958	40.3964	4.07139	0	100	96.0114
Q8IVH8;Q8IVH8-2;Q8IVH8-3	Q8IVH8	Q8IVH8	MAP4K3	Mitogen-activated protein kinase kinase kinase kinase 3	>sp|Q8IVH8|M4K3_HUMAN Mitogen-activated protein kinase kinase kinase kinase 3 OS=Homo sapiens GN=MAP4K3 PE=1 SV=1;>sp|Q8IVH8-2|M4K3_HUMAN Isoform 2 of Mitogen-activated protein kinase kinase kinase kinase 3 OS=Homo sapiens GN=MAP4K3;>sp|Q8IVH8-3|M4K3_HUMAN	DesBiotin(K)	_NVNTGELAAIK(de)VIK_	NVNTGELAAIK(1)VIK	3	556.001	1664.98	39187000	46216000		9113000	31989000	36174000	86990000	80808500		14380000	88524000	103240000	31129000	36645000		11067000	36322000	35139000	100	84.791	78.2716	69.2163	19.7183	0	100	107.65	127.759	109.548	17.7952	0	100	84.9475	95.8903	99.1186	30.2006	0	100	84.9475
Q8IZ83	Q8IZ83	Q8IZ83	ALDH16A1	Aldehyde dehydrogenase family 16 member A1	>sp|Q8IZ83|A16A1_HUMAN Aldehyde dehydrogenase family 16 member A1 OS=Homo sapiens GN=ALDH16A1 PE=1 SV=2	DesBiotin(K)	_DSSGNLHGYVAEGGAK(de)DIR_	DSSGNLHGYVAEGGAK(1)DIR	4	536.27	2141.05	271110000	320100000	6615300	243980000	344940000	409330000	311130000	304065000	17344000	283850000	353610000	380280000	225980000	297360000	8646500	252120000	341730000	275480000	100	84.6954	127.876	107.76	76.2199	2.06664	100	102.324	125.065	116.294	93.3518	5.70404	100	75.9954	92.6419	114.921	84.7861	2.90775	100	84.6954
Q15208	Q15208	Q15208	STK38	Serine/threonine-protein kinase 38	>sp|Q15208|STK38_HUMAN Serine/threonine-protein kinase 38 OS=Homo sapiens GN=STK38 PE=1 SV=1	DesBiotin(K)	_KDTGHVYAMK(de)ILR_	KDTGHVYAMK(1)ILR	3	576.659	1726.96	26417000	25208500		3466600	17717000	23372000	40660000	37043000		8439100	40208000	44147000	10018000	10143000			11400000	9443300	100	104.794	92.7148	70.2818	13.7517	0	100	109.764	119.178	108.544	22.7819	0	100	98.7676	93.1016	112.393	0	0	100	104.794
Q7L7X3	Q7L7X3	Q7L7X3	TAOK1	Serine/threonine-protein kinase TAO1	>sp|Q7L7X3|TAOK1_HUMAN Serine/threonine-protein kinase TAO1 OS=Homo sapiens GN=TAOK1 PE=1 SV=1	DesBiotin(K)	_TNEVVAIK(de)K_	TNEVVAIK(0.994)K(0.006)	2	599.364	1196.71	19460000	23491500			8346100	16501000	20935000	26212000			15493000	23548000	15506000	14050000			11498000	16060000	100	82.8385	70.2424	35.5282	0	0	100	79.868	89.8367	59.1065	0	0	100	110.363	114.306	81.8363	0	0	100	82.8385
Q6PIY7;Q6PIY7-2	Q6PIY7	Q6PIY7	PAPD4	Poly(A) RNA polymerase GLD2	>sp|Q6PIY7|GLD2_HUMAN Poly(A) RNA polymerase GLD2 OS=Homo sapiens GN=PAPD4 PE=1 SV=1;>sp|Q6PIY7-2|GLD2_HUMAN Isoform 2 of Poly(A) RNA polymerase GLD2 OS=Homo sapiens GN=PAPD4	DesBiotin(K)	_VRPLVLVIK(de)K_	VRPLVLVIK(0.992)K(0.008)	3	454.318	1359.93	25038000	32812000			23470000	34573000	28315000	24302500		4530400	20774000	25349000	20028000	22240000		5355700	16036000	17258000	100	76.3074	105.367	71.5287	0	0	100	116.511	104.306	85.4809	18.6417	0	100	90.054	77.5989	72.1043	24.0814	0	100	90.054
P49840	P49840	P49840	GSK3A	Glycogen synthase kinase-3 alpha	>sp|P49840|GSK3A_HUMAN Glycogen synthase kinase-3 alpha OS=Homo sapiens GN=GSK3A PE=1 SV=2	DesBiotin(K)	_DIK(de)PQNLLVDPDTAVLK_	DIK(1)PQNLLVDPDTAVLK	3	692.396	2074.17	2061700000	2311700000		28091000	857650000	1867700000	2309400000	2159550000	3849100	41829000	1419800000	2571500000	1616800000	1862200000		51767000	1177300000	1291800000	100	89.1854	80.7934	37.1004	1.21517	0	100	106.939	119.076	65.7452	1.93693	0.178236	100	86.822	69.3696	63.2209	2.77988	0	100	89.1854
P61160	P61160	P61160	ACTR2	Actin-related protein 2	>sp|P61160|ARP2_HUMAN Actin-related protein 2 OS=Homo sapiens GN=ACTR2 PE=1 SV=1	DesBiotin(K)	_VLEK(de)LGVTVR_	VLEK(1)LGVTVR	2	655.414	1308.81	162990000	185430000	13810000	13093000	64079000	165970000	264280000	208095000	24553000	29762000	159480000	221840000	171530000	178240000	8520800	8023300	124300000	157310000	100	87.8984	89.5055	34.557	7.06089	7.44755	100	127	106.605	76.6381	14.3021	11.7989	100	96.2354	88.2574	69.7374	4.5014	4.78052	100	96.2354
Q9NUQ8;Q9NUQ8-2	Q9NUQ8	Q9NUQ8	ABCF3	ATP-binding cassette sub-family F member 3	>sp|Q9NUQ8|ABCF3_HUMAN ATP-binding cassette sub-family F member 3 OS=Homo sapiens GN=ABCF3 PE=1 SV=2;>sp|Q9NUQ8-2|ABCF3_HUMAN Isoform 2 of ATP-binding cassette sub-family F member 3 OS=Homo sapiens GN=ABCF3	Oxidation (M),DesBiotin(K)	_ICVVGENGAGK(de)STM(ox)LK_	ICVVGENGAGK(1)STMLK	3	625.994	1874.96	305010000	331255000		0	229650000	294100000	516450000	416760000		116470000	411350000	577710000	291690000	251810000	0	72440000	297480000	312500000	100	92.0771	88.7836	69.3273	0	0	100	123.92	138.619	98.7019	27.9465	0	100	115.837	124.102	118.137	28.7677	0	100	115.837
P42356;P42356-2;A4QPH2;A4QPH2-3;A4QPH2-2	P42356	P42356	PI4KA;PI4KAP2	Phosphatidylinositol 4-kinase alpha;Putative phosphatidylinositol 4-kinase alpha-like protein P2	>sp|P42356|PI4KA_HUMAN Phosphatidylinositol 4-kinase alpha OS=Homo sapiens GN=PI4KA PE=1 SV=3;>sp|P42356-2|PI4KA_HUMAN Isoform 2 of Phosphatidylinositol 4-kinase alpha OS=Homo sapiens GN=PI4KA;>sp|A4QPH2|PI4P2_HUMAN Putative phosphatidylinositol 4-kinase a	DesBiotin(K)	_SGTPMQSAAK(de)APYLAK_	SGTPMQSAAK(1)APYLAK	2	908.985	1815.96	108990000	136155000			85747000	100580000	268290000	278820000		36894000	250630000	294470000	54843000	63569000			72127000	57016000	100	80.0485	73.8717	62.9775	0	0	100	96.2234	105.613	89.8895	13.2322	0	100	86.2732	89.6915	113.463	0	0	100	86.2732
P05165;P05165-2	P05165	P05165	PCCA	Propionyl-CoA carboxylase alpha chain, mitochondrial	>sp|P05165|PCCA_HUMAN Propionyl-CoA carboxylase alpha chain, mitochondrial OS=Homo sapiens GN=PCCA PE=1 SV=4;>sp|P05165-2|PCCA_HUMAN Isoform 2 of Propionyl-CoA carboxylase alpha chain, mitochondrial OS=Homo sapiens GN=PCCA	DesBiotin(K)	_NQK(de)VVEEAPSIFLDAETR_	NQK(1)VVEEAPSIFLDAETR	3	748.062	2241.16	74169000	89561000			51338000	74700000	104540000	101662000			92153000	116910000	72480000	77135000		4164900	80161000	64698000	100	82.8139	83.4068	57.3218	0	0	100	102.831	114.999	90.6465	0	0	100	93.9651	83.8763	103.923	5.39949	0	100	93.9651
O00159;O00159-3;O00159-2	O00159	O00159	MYO1C	Unconventional myosin-Ic	>sp|O00159|MYO1C_HUMAN Myosin-Ic OS=Homo sapiens GN=MYO1C PE=1 SV=4;>sp|O00159-3|MYO1C_HUMAN Isoform 3 of Myosin-Ic OS=Homo sapiens GN=MYO1C;>sp|O00159-2|MYO1C_HUMAN Isoform 2 of Myosin-Ic OS=Homo sapiens GN=MYO1C	DesBiotin(K)	_DQAVMISGESGAGK(de)TEATK_	DQAVMISGESGAGK(1)TEATK	3	692.681	2075.02	26446000	20457000			14589000	17309000	50064000	47428500			40232000	63096000	13252000	13044000			8415600	13155000	100	129.276	84.6116	71.3154	0	0	100	105.557	133.034	84.8266	0	0	100	101.595	100.851	64.517	0	0	100	105.557
Q96SB4	Q96SB4	Q96SB4	SRPK1	SRSF protein kinase 1	>sp|Q96SB4|SRPK1_HUMAN Serine/threonine-protein kinase SRPK1 OS=Homo sapiens GN=SRPK1 PE=1 SV=2	DesBiotin(K)	_VVK(de)SAEHYTETALDEIR_	VVK(1)SAEHYTETALDEIR	3	719.711	2156.11	94790000	95669000	3269700	5748500	45537000	100370000	119110000	104274500	7083800		47577000	112650000	81259000	68231000		8293900	68040000	88321000	100	99.0812	104.914	47.5985	6.00874	3.41772	100	114.227	108.032	45.6267	0	6.79342	100	119.094	129.444	99.7201	12.1556	0	100	114.227
P68400;P68400-2	P68400	P68400	CSNK2A1	Casein kinase II subunit alpha	>sp|P68400|CSK21_HUMAN Casein kinase II subunit alpha OS=Homo sapiens GN=CSNK2A1 PE=1 SV=1;>sp|P68400-2|CSK21_HUMAN Isoform 2 of Casein kinase II subunit alpha OS=Homo sapiens GN=CSNK2A1	DesBiotin(K)	_DVK(de)PHNVMIDHEHR_	DVK(1)PHNVMIDHEHR	4	481.497	1921.96	305520000	249515000		21081000	134970000	248710000	311500000	246485000		35755000	179520000	289630000	136090000	177610000			104460000	131250000	100	122.446	99.6774	54.0929	8.44879	0	100	126.377	117.504	72.832	14.506	0	100	76.6229	73.8979	58.8143	0	0	100	122.446
Q14004;Q14004-2	Q14004	Q14004	CDK13	Cyclin-dependent kinase 13	>sp|Q14004|CDK13_HUMAN Cyclin-dependent kinase 13 OS=Homo sapiens GN=CDK13 PE=1 SV=2;>sp|Q14004-2|CDK13_HUMAN Isoform 2 of Cyclin-dependent kinase 13 OS=Homo sapiens GN=CDK13	DesBiotin(K)	_DIK(de)CSNILLNNR_	DIK(1)CSNILLNNR	2	828.449	1654.88	85081000	88908500			17483000	64979000	125220000	116195000			56564000	123540000	37691000	52557000			20891000	32544000	100	95.695	73.0853	19.664	0	0	100	107.767	106.321	48.6802	0	0	100	71.7145	61.9213	39.7492	0	0	100	95.695
Q13838-2;Q13838	Q13838-2	Q13838-2	DDX39B	Spliceosome RNA helicase DDX39B	>sp|Q13838-2|DX39B_HUMAN Isoform 2 of Spliceosome RNA helicase DDX39B OS=Homo sapiens GN=DDX39B;>sp|Q13838|DX39B_HUMAN Spliceosome RNA helicase DDX39B OS=Homo sapiens GN=DDX39B PE=1 SV=1	DesBiotin(K)	_DVK(de)GSYVSIHSSGFR_	DVK(1)GSYVSIHSSGFR	3	612.32	1833.94	254210000	226040000	35209000	37464000	88811000	197870000	407760000	368900000	95735000	115300000	229310000	443280000	164510000	181320000	25245000	34247000	114730000	155980000	100	112.462	87.5376	39.2899	16.5741	15.5764	100	110.534	120.163	62.1605	31.2551	25.9515	100	90.7291	86.0247	63.2749	18.8876	13.9229	100	110.534
P50990	P50990	P50990	CCT8	T-complex protein 1 subunit theta	>sp|P50990|TCPQ_HUMAN T-complex protein 1 subunit theta OS=Homo sapiens GN=CCT8 PE=1 SV=4	DesBiotin(K)	_TAYGPNGMNK(de)MVINHLEK_	TAYGPNGMNK(1)MVINHLEK	3	738.378	2212.11	485690000	452810000		185610000	346720000	477610000	786250000	753025000		324190000	705190000	776430000	207030000	207600000		132800000	223600000	183740000	100	107.261	105.477	76.5707	40.9907	0	100	104.412	103.108	93.6476	43.0517	0	100	99.7254	88.5067	107.707	63.9692	0	100	104.412
Q9NR64	Q9NR64	Q9NR64	KLHL1	Kelch-like protein 1	>sp|Q9NR64|KLHL1_HUMAN Kelch-like protein 1 OS=Homo sapiens GN=KLHL1 PE=2 SV=1	DesBiotin(K)	_TLMQSPRTK(de)_	TLMQSPRTK(1)	2	629.353	1256.69	999200000	1188500000			480260000	948560000	1194400000	1075200000		104520000	989600000	1250100000	717470000	927940000		42520000	522840000	692150000	100	84.0724	79.8115	40.4089	0	0	100	111.086	116.267	92.0387	9.72098	0	100	77.3186	74.59	56.3442	4.58219	0	100	84.0724
Q9UBE8	Q9UBE8	Q9UBE8	NLK	Serine/threonine-protein kinase NLK	>sp|Q9UBE8|NLK_HUMAN Serine/threonine-protein kinase NLK OS=Homo sapiens GN=NLK PE=1 SV=2	DesBiotin(K)	_DIK(de)PGNLLVNSNCVLK_	DIK(1)PGNLLVNSNCVLK	3	660.703	1979.09	28511000	33139000			15477000	26298000	49395000	44235500			43011000	51863000	24039000	26406000			23659000	23069000	100	86.0346	79.3566	46.7033	0	0	100	111.664	117.243	97.2319	0	0	100	91.0361	87.3627	89.5971	0	0	100	91.0361
Q9UPZ9;Q9UPZ9-2	Q9UPZ9	Q9UPZ9	ICK	Serine/threonine-protein kinase ICK	>sp|Q9UPZ9|ICK_HUMAN Serine/threonine-protein kinase ICK OS=Homo sapiens GN=ICK PE=1 SV=1;>sp|Q9UPZ9-2|ICK_HUMAN Isoform 2 of Serine/threonine-protein kinase ICK OS=Homo sapiens GN=ICK	DesBiotin(K)	_DLK(de)PENLLCMGPELVK_	DLK(1)PENLLCMGPELVK	2	1026.55	2051.08	9731200	13051000			2411000	8018800	16866000	20077500			9005700	19953000	5455000	7643100			3392100	4438700	100	74.5629	61.442	18.4737	0	0	100	84.0045	99.3799	44.8547	0	0	100	71.3716	58.0746	44.3812	0	0	100	74.5629
O94806	O94806	O94806	PRKD3	Serine/threonine-protein kinase D3	>sp|O94806|KPCD3_HUMAN Serine/threonine-protein kinase D3 OS=Homo sapiens GN=PRKD3 PE=1 SV=1	DesBiotin(K)	_DVAIK(de)VIDK_	DVAIK(1)VIDK	2	598.866	1195.72	98079000	106415500	2338200	3594900	36275000	84412000	139550000	120755000	3837300	5021200	61716000	147340000	73054000	98744000	1887700	3428700	56541000	78443000	100	92.1661	79.323	34.0881	3.37817	2.19724	100	115.565	122.016	51.1084	4.15817	3.17776	100	73.9832	79.4408	57.2602	3.47231	1.91171	100	92.1661
O75879	O75879	O75879	PET112	Glutamyl-tRNA(Gln) amidotransferase subunit B, mitochondrial	>sp|O75879|GATB_HUMAN Glutamyl-tRNA(Gln) amidotransferase subunit B, mitochondrial OS=Homo sapiens GN=PET112 PE=1 SV=1	DesBiotin(K)	_IK(de)QIQLEQDSGK_	IK(1)QIQLEQDSGK	2	791.944	1581.87	167120000	199625000		7029700	132490000	147340000	415920000	402825000			396740000	451790000	112420000	135520000		19041000	151560000	122080000	100	83.717	73.8084	66.3694	3.52145	0	100	103.251	112.155	98.4894	0	0	100	82.9545	90.0826	111.836	14.0503	0	100	83.717
O75879	O75879	O75879	PET112	Glutamyl-tRNA(Gln) amidotransferase subunit B, mitochondrial	>sp|O75879|GATB_HUMAN Glutamyl-tRNA(Gln) amidotransferase subunit B, mitochondrial OS=Homo sapiens GN=PET112 PE=1 SV=1	DesBiotin(K)	_EGK(de)QDYR_	EGK(1)QDYR	2	546.278	1090.54	8461200	10728100			6859100	9962100	25255000	21533000	2706000	3459600	21853000	23523000	10390000	16252000			11062000	11392000	100	78.8695	92.8599	63.9358	0	0	100	117.285	109.242	101.486	16.0665	12.5668	100	63.9306	70.096	68.0655	0	0	100	78.8695
Q3LXA3	Q3LXA3	Q3LXA3	DAK	Bifunctional ATP-dependent dihydroxyacetone kinase/FAD-AMP lyase (cyclizing);ATP-dependent dihydroxyacetone kinase;FAD-AMP lyase (cyclizing)	>sp|Q3LXA3|DHAK_HUMAN Bifunctional ATP-dependent dihydroxyacetone kinase/FAD-AMP lyase (cyclizing) OS=Homo sapiens GN=DAK PE=1 SV=2	DesBiotin(K)	_IK(de)MATADEIVK_	IK(1)MATADEIVK	2	707.902	1413.79	34445000	30163500	1971700		10594000	19767000	39391000	46877000	5323500	5545000	22340000	45150000	17526000	16922000		1857100	7172700	12069000	100	114.194	65.5328	35.1219	0	6.53671	100	84.0305	96.3159	47.6566	11.8288	11.3563	100	103.569	71.3214	42.3868	10.9745	0	100	103.569
Q00535	Q00535	Q00535	CDK5	Cyclin-dependent kinase 5	>sp|Q00535|CDK5_HUMAN Cyclin-dependent kinase 5 OS=Homo sapiens GN=CDK5 PE=1 SV=3	DesBiotin(K)	_DLK(de)PQNLLINR_	DLK(1)PQNLLINR	3	507.303	1518.89	1243000000	1246900000	41770000	434700000	1053700000	1195100000	1115000000	1019925000	110560000	852620000	1144700000	1070500000	1197800000	1056900000	36995000	563910000	1095700000	1150300000	100	99.6872	95.8457	84.5056	34.8625	3.34991	100	109.322	104.959	112.234	83.5963	10.84	100	113.331	108.837	103.671	53.3551	3.50033	100	109.322
Q9UHD1	Q9UHD1	Q9UHD1	CHORDC1	Cysteine and histidine-rich domain-containing protein 1	>sp|Q9UHD1|CHRD1_HUMAN Cysteine and histidine-rich domain-containing protein 1 OS=Homo sapiens GN=CHORDC1 PE=1 SV=2	DesBiotin(K)	_GWSCCK(de)R_	GWSCCK(1)R	2	575.268	1148.52	19056000	19376500		7576200	22516000	21578000	102790000	100010500	16639000	23796000	113670000	104010000	11097000	12481000		7688900	16946000	15168000	100	98.3459	111.362	116.203	39.0999	0	100	102.779	103.999	113.658	23.7935	16.6373	100	88.9111	121.529	135.774	61.6048	0	100	98.3459
Q06418;P09619;P07333;P11362-21;P11362;P11362-19;P11362-2;P11362-7;P11362-20;P11362-3;P11362-14;P11362-4;P11362-5;P11362-8;P11362-6;P11362-9;P11362-10;P11362-11;P11362-12;P11362-13;P16234;P16234-3	Q06418;P16234	Q06418	TYRO3;PDGFRB;CSF1R;FGFR1;PDGFRA	Tyrosine-protein kinase receptor TYRO3;Platelet-derived growth factor receptor beta;Macrophage colony-stimulating factor 1 receptor;Fibroblast growth factor receptor 1;Platelet-derived growth factor receptor alpha	>sp|Q06418|TYRO3_HUMAN Tyrosine-protein kinase receptor TYRO3 OS=Homo sapiens GN=TYRO3 PE=1 SV=1;>sp|P09619|PGFRB_HUMAN Platelet-derived growth factor receptor beta OS=Homo sapiens GN=PDGFRB PE=1 SV=1;>sp|P07333|CSF1R_HUMAN Macrophage colony-stimulating fa	DesBiotin(K)	_VAVK(de)MLK_	VAVK(1)MLK	2	492.817	983.62	18507000	25012500		7654600	19205000	18831000	51049000	45885500	1817000	22335000	52442000	60063000	12448000	14002000	467910	6924300	14758000	13976000	100	73.991	75.2864	76.7816	30.6031	0	100	111.253	130.898	114.289	48.6755	3.95986	100	88.9016	99.8143	105.399	49.4522	3.34174	100	88.9016
P33176;O60282;Q12840	P33176	P33176	KIF5B;KIF5C;KIF5A	Kinesin-1 heavy chain;Kinesin heavy chain isoform 5C;Kinesin heavy chain isoform 5A	>sp|P33176|KINH_HUMAN Kinesin-1 heavy chain OS=Homo sapiens GN=KIF5B PE=1 SV=1;>sp|O60282|KIF5C_HUMAN Kinesin heavy chain isoform 5C OS=Homo sapiens GN=KIF5C PE=1 SV=1;>sp|Q12840|KIF5A_HUMAN Kinesin heavy chain isoform 5A OS=Homo sapiens GN=KIF5A PE=1 SV=2	DesBiotin(K)	_LYLVDLAGSEK(de)VSK_	LYLVDLAGSEK(1)VSK	2	859.49	1716.97	179880000	206455000	1194400		22138000	132250000	168270000	154055000	3483800	4716500	51380000	187060000	129610000	146550000			34626000	92614000	100	87.1279	64.0575	10.7229	0	0.578528	100	109.227	121.424	33.3517	3.06157	2.2614	100	88.4408	63.1962	23.6274	0	0	100	88.4408
P43686;P43686-2	P43686	P43686	PSMC4	26S protease regulatory subunit 6B	>sp|P43686|PRS6B_HUMAN 26S protease regulatory subunit 6B OS=Homo sapiens GN=PSMC4 PE=1 SV=2;>sp|P43686-2|PRS6B_HUMAN Isoform 2 of 26S protease regulatory subunit 6B OS=Homo sapiens GN=PSMC4	Oxidation (M),DesBiotin(K)	_GVLMYGPPGCGK(de)TM(ox)LAK_	GVLMYGPPGCGK(1)TMLAK	2	996.509	1991	79071000	86327500		821210	16012000	49318000	103530000	78400000		3530200	33349000	90410000	60227000	44068000		1363300	20074000	49374000	100	91.5942	57.129	18.548	0.951273	0	100	132.054	115.319	42.537	4.50281	0	100	136.668	112.04	45.5523	3.09363	0	100	132.054
Q9NYV4;Q9NYV4-2;Q9NYV4-3	Q9NYV4	Q9NYV4	CDK12	Cyclin-dependent kinase 12	>sp|Q9NYV4|CDK12_HUMAN Cyclin-dependent kinase 12 OS=Homo sapiens GN=CDK12 PE=1 SV=2;>sp|Q9NYV4-2|CDK12_HUMAN Isoform 2 of Cyclin-dependent kinase 12 OS=Homo sapiens GN=CDK12;>sp|Q9NYV4-3|CDK12_HUMAN Isoform 3 of Cyclin-dependent kinase 12 OS=Homo sapiens	DesBiotin(K)	_QSGVVVEEPPPSK(de)TSR_	QSGVVVEEPPPSK(1)TSR	3	631.674	1892	9065000	9470550			2383300	7527400	11967000	9004250			4661500	9855800	5949100	7368500			3427900	4479700	100	95.7178	79.4822	25.1654	0	0	100	132.904	109.457	51.77	0	0	100	80.7369	60.7953	46.521	0	0	100	95.7178
Q9NV06	Q9NV06	Q9NV06	DCAF13	DDB1- and CUL4-associated factor 13	>sp|Q9NV06|DCA13_HUMAN DDB1- and CUL4-associated factor 13 OS=Homo sapiens GN=DCAF13 PE=1 SV=2	DesBiotin(K)	_HSKPGSVPLVSEK(de)K_	HSKPGSVPLVSEK(0.946)K(0.054)	3	563.661	1687.96	15539000	17422000	987030		7977100	14036000	32022000	25601000	3403900		25526000	30693000	12563000	13529000	573560		6423400	10589000	100	89.1918	80.5648	45.7875	0	5.66542	100	125.081	119.89	99.707	0	13.296	100	92.8598	78.2689	47.4787	0	4.23949	100	92.8598
Q8NB16	Q8NB16	Q8NB16	MLKL	Mixed lineage kinase domain-like protein	>sp|Q8NB16|MLKL_HUMAN Mixed lineage kinase domain-like protein OS=Homo sapiens GN=MLKL PE=1 SV=1	DesBiotin(K)	_APVAIK(de)VFK_	APVAIK(1)VFK	3	390.253	1167.74	96987000	87071000	6068100	39071000	76476000	89514000	126460000	119780000	16198000	86922000	125920000	144070000	75225000	60288000	4701700	39164000	84831000	74623000	100	111.388	102.806	87.8318	44.8726	6.96914	100	105.577	120.279	105.126	72.568	13.5231	100	124.776	123.778	140.71	64.9615	7.79873	100	111.388
O14657	O14657	O14657	TOR1B	Torsin-1B	>sp|O14657|TOR1B_HUMAN Torsin-1B OS=Homo sapiens GN=TOR1B PE=1 SV=2	DesBiotin(K)	_GCK(de)TVQSR_	GCK(1)TVQSR	2	566.301	1130.59	630960000	684905000	3242400	51384000	476550000	549610000	1811200000	1728400000	11771000	158620000	2001400000	2051300000	346800000	343560000		55640000	417230000	313690000	100	92.1237	80.2462	69.579	7.50235	0.473409	100	104.791	118.682	115.795	9.17727	0.681034	100	100.943	91.3057	121.443	16.1951	0	100	100.943
Q8TBC4;Q8TBC4-2	Q8TBC4	Q8TBC4	UBA3	NEDD8-activating enzyme E1 catalytic subunit	>sp|Q8TBC4|UBA3_HUMAN NEDD8-activating enzyme E1 catalytic subunit OS=Homo sapiens GN=UBA3 PE=1 SV=2;>sp|Q8TBC4-2|UBA3_HUMAN Isoform 2 of NEDD8-activating enzyme E1 catalytic subunit OS=Homo sapiens GN=UBA3	DesBiotin(K)	_DIGRPK(de)AEVAAEFLNDR_	DIGRPK(1)AEVAAEFLNDR	3	699.708	2096.1	77456000	83524000			37871000	76297000	101910000	103727000	5385900		79862000	102370000	70911000	79137000			66913000	54358000	100	92.735	91.3474	45.3415	0	0	100	98.2483	98.6918	76.9925	0	5.19238	100	89.6054	68.6885	84.5534	0	0	100	92.735
Q13523	Q13523	Q13523	PRPF4B	Serine/threonine-protein kinase PRP4 homolog	>sp|Q13523|PRP4B_HUMAN Serine/threonine-protein kinase PRP4 homolog OS=Homo sapiens GN=PRPF4B PE=1 SV=3	DesBiotin(K)	_AAGIGK(de)DFK_	AAGIGK(1)DFK	2	551.816	1101.62	237850000	234270000			74202000	177810000	330030000	277845000		0	147270000	299070000	133600000	207440000		0	81127000	141070000	100	101.528	75.8996	31.6737	0	0	100	118.782	107.639	53.0044	0	0	100	64.4042	68.0052	39.1087	0	0	100	101.528
Q13523	Q13523	Q13523	PRPF4B	Serine/threonine-protein kinase PRP4 homolog	>sp|Q13523|PRP4B_HUMAN Serine/threonine-protein kinase PRP4 homolog OS=Homo sapiens GN=PRPF4B PE=1 SV=3	DesBiotin(K)	_DFK(de)ENPNLR_	DFK(1)ENPNLR	2	664.851	1327.69	149340000	184590000			54869000	147210000	143680000	172365000			114390000	222840000	97160000	133590000		6162500	58378000	104740000	100	80.9036	79.7497	29.7248	0	0	100	83.358	129.284	66.365	0	0	100	72.73	78.4041	43.6994	4.61299	0	100	80.9036
P07948;P07948-2;P06239-3;P08631;P08631-4;P06239;P08631-2;P08631-3	P07948	P07948	LYN;HCK;LCK	Tyrosine-protein kinase Lyn;Tyrosine-protein kinase HCK;Tyrosine-protein kinase Lck	>sp|P07948|LYN_HUMAN Tyrosine-protein kinase Lyn OS=Homo sapiens GN=LYN PE=1 SV=3;>sp|P07948-2|LYN_HUMAN Isoform LYN B of Tyrosine-protein kinase Lyn OS=Homo sapiens GN=LYN;>sp|P06239-3|LCK_HUMAN Isoform 3 of Tyrosine-protein kinase Lck OS=Homo sapiens GN=	DesBiotin(K)	_EGAK(de)FPIK_	EGAK(1)FPIK	2	543.321	1084.63	1370700000	1558600000	11118000	141600000	1014900000	1120600000	1648700000	1368050000	33039000	240310000	1349000000	1718000000	790650000	924090000	11148000	147790000	915400000	862930000	100	87.9443	71.8979	65.1161	9.08508	0.713332	100	120.515	125.58	98.6075	17.5659	2.41504	100	85.5598	93.3816	99.0596	15.993	1.20638	100	87.9443
Q96GX5;Q96GX5-3;Q96GX5-2	Q96GX5	Q96GX5	MASTL	Serine/threonine-protein kinase greatwall	>sp|Q96GX5|GWL_HUMAN Serine/threonine-protein kinase greatwall OS=Homo sapiens GN=MASTL PE=1 SV=1;>sp|Q96GX5-3|GWL_HUMAN Isoform 3 of Serine/threonine-protein kinase greatwall OS=Homo sapiens GN=MASTL;>sp|Q96GX5-2|GWL_HUMAN Isoform 2 of Serine/threonine-pr	DesBiotin(K)	_LYAVK(de)VVK_	LYAVK(1)VVK	2	558.363	1114.71	185450000	232345000	2267000	27387000	154640000	175780000	414620000	408600000		71346000	462290000	529170000	133020000	146150000	1603000	30704000	150110000	127480000	100	79.8167	75.6547	66.5562	11.7872	0.975704	100	101.473	129.508	113.14	17.4611	0	100	91.0161	87.2255	102.71	21.0086	1.09682	100	91.0161
P42684;P42684-3;P42684-6;P00519-2;P42684-2;P00519;P42684-5;P42684-10;P42684-7;P42684-4;P42684-9;P42684-8	P42684	P42684	ABL2;ABL1	Abelson tyrosine-protein kinase 2;Tyrosine-protein kinase ABL1	>sp|P42684|ABL2_HUMAN Abelson tyrosine-protein kinase 2 OS=Homo sapiens GN=ABL2 PE=1 SV=1;>sp|P42684-3|ABL2_HUMAN Isoform IC of Abelson tyrosine-protein kinase 2 OS=Homo sapiens GN=ABL2;>sp|P42684-6|ABL2_HUMAN Isoform 6 of Abelson tyrosine-protein kinase 2	DesBiotin(K)	_YSLTVAVK(de)TLK_	YSLTVAVK(0.998)TLK(0.002)	2	709.934	1417.85	206650000	243505000		21580000	139380000	234160000	281000000	235665000		52934000	234770000	325260000	238620000	217000000		23281000	210230000	199000000	100	84.8648	96.1623	57.2391	8.86224	0	100	119.237	138.018	99.6202	22.4615	0	100	109.963	91.7051	96.8802	10.7286	0	100	109.963
Q9NZC9	Q9NZC9	Q9NZC9	SMARCAL1	SWI/SNF-related matrix-associated actin-dependent regulator of chromatin subfamily A-like protein 1	>sp|Q9NZC9|SMAL1_HUMAN SWI/SNF-related matrix-associated actin-dependent regulator of chromatin subfamily A-like protein 1 OS=Homo sapiens GN=SMARCAL1 PE=1 SV=1	DesBiotin(K)	_K(de)IVVIAPGR_	K(1)IVVIAPGR	2	574.879	1147.74	134200000	142660000	3690800	52989000	108530000	120350000	252100000	264565000	7908300	123450000	274620000	284970000	83345000	74159000	2636700	51398000	88815000	71577000	100	94.0698	84.3614	76.076	37.1436	2.58713	100	95.2885	107.713	103.801	46.6615	2.98917	100	112.387	96.5183	119.763	69.3078	3.55547	100	95.2885
Q86SG6	Q86SG6	Q86SG6	NEK8	Serine/threonine-protein kinase Nek8	>sp|Q86SG6|NEK8_HUMAN Serine/threonine-protein kinase Nek8 OS=Homo sapiens GN=NEK8 PE=1 SV=1	DesBiotin(K)	_ILSSK(de)SK_	ILSSK(1)SK	2	479.8	957.586	37974000	46023000		24739000	36407000	38275000	59147000	54396500	3579600	45121000	58148000	64219000	27496000	27661000		18160000	34871000	27665000	100	82.5109	83.1649	79.1061	53.7536	0	100	108.733	118.057	106.897	82.9484	6.58057	100	99.4035	100.014	126.066	65.652	0	100	99.4035
P41743	P41743	P41743	PRKCI	Protein kinase C iota type	>sp|P41743|KPCI_HUMAN Protein kinase C iota type OS=Homo sapiens GN=PRKCI PE=1 SV=2	DesBiotin(K)	_K(de)LYCANGHTFQAK_	K(1)LYCANGHTFQAK	3	578.631	1732.87	57059000	79807500	3525700		33990000	64022000	66583000	66629500	8906000	12546000	45015000	61230000	29922000	29713000	4980400		28436000	29914000	100	71.4958	80.2205	42.59	0	4.41776	100	99.9302	91.8962	67.5602	18.8295	13.3665	100	100.703	100.676	95.7022	0	16.7617	100	99.9302
P41250	P41250	P41250	GARS	Glycine--tRNA ligase	>sp|P41250|SYG_HUMAN Glycyl-tRNA synthetase OS=Homo sapiens GN=GARS PE=1 SV=3	DesBiotin(K)	_ADHLLK(de)AHLQK_	ADHLLK(1)AHLQK	3	490.624	1468.85	106220000	114510000	21805000	31912000	79533000	92544000	180440000	159815000	32985000	59838000	169520000	198940000	95642000	89089000	17371000	30734000	86767000	76907000	100	92.7605	80.8174	69.4551	27.8683	19.042	100	112.906	124.481	106.073	37.442	20.6395	100	107.356	86.326	97.3936	34.4981	19.4985	100	107.356
P49336;P49336-2;Q9BWU1;Q9BWU1-2	P49336	P49336	CDK8;CDK19	Cyclin-dependent kinase 8;Cyclin-dependent kinase 19	>sp|P49336|CDK8_HUMAN Cyclin-dependent kinase 8 OS=Homo sapiens GN=CDK8 PE=1 SV=1;>sp|P49336-2|CDK8_HUMAN Isoform 2 of Cyclin-dependent kinase 8 OS=Homo sapiens GN=CDK8;>sp|Q9BWU1|CDK19_HUMAN Cyclin-dependent kinase 19 OS=Homo sapiens GN=CDK19 PE=1 SV=1;>s	Oxidation (M),DesBiotin(K)	_DLK(de)PANILVM(ox)GEGPER_	DLK(1)PANILVMGEGPER	3	651.015	1950.02	170150000	193990000		10040000	102860000	149860000	418450000	321245000		27995000	175440000	403860000	171620000	148190000		17745000	138310000	161170000	100	87.7107	77.2514	53.0234	5.17552	0	100	130.259	125.717	54.6125	8.71453	0	100	115.811	108.759	93.3329	11.9745	0	100	115.811
A0AVT1;A0AVT1-2	A0AVT1	A0AVT1	UBA6	Ubiquitin-like modifier-activating enzyme 6	>sp|A0AVT1|UBA6_HUMAN Ubiquitin-like modifier-activating enzyme 6 OS=Homo sapiens GN=UBA6 PE=1 SV=1;>sp|A0AVT1-2|UBA6_HUMAN Isoform 2 of Ubiquitin-like modifier-activating enzyme 6 OS=Homo sapiens GN=UBA6	DesBiotin(K)	_GMITVTDPDLIEK(de)SNLNR_	GMITVTDPDLIEK(1)SNLNR	3	738.06	2211.16	163540000	157720000		44051000	112630000	143500000	310880000	265135000			260850000	359210000	64704000	70913000			72390000	92466000	100	103.69	90.984	71.4114	27.9299	0	100	117.253	135.482	98.3838	0	0	100	91.2442	130.394	102.083	0	0	100	103.69
Q9HA64	Q9HA64	Q9HA64	FN3KRP	Ketosamine-3-kinase	>sp|Q9HA64|KT3K_HUMAN Ketosamine-3-kinase OS=Homo sapiens GN=FN3KRP PE=1 SV=2	DesBiotin(K)	_VNPK(de)AEAR_	VNPK(1)AEAR	2	540.812	1079.61	90085000	99267500		30042000	69737000	73272000	153690000	135950000		83264000	163580000	157910000	43795000	45117000		20821000	48866000	42608000	100	90.7497	73.8127	70.2516	30.2637	0	100	113.049	116.153	120.324	61.246	0	100	97.0698	94.4389	108.31	46.1489	0	100	97.0698
P34931	P34931	P34931	HSPA1L	Heat shock 70 kDa protein 1-like	>sp|P34931|HS71L_HUMAN Heat shock 70 kDa protein 1-like OS=Homo sapiens GN=HSPA1L PE=1 SV=2	Oxidation (M),DesBiotin(K)	_LIGDAAK(de)NQVAM(ox)NPQNTVFDAKR_	LIGDAAK(1)NQVAMNPQNTVFDAKR	3	905.141	2712.4	481260000	430595000		31192000	185540000	349870000	890420000	809280000	8345300	94910000	572310000	1005900000	460370000	534090000		62823000	274340000	357490000	100	111.766	81.2527	43.0892	7.24393	0	100	110.026	124.296	70.7184	11.7277	1.0312	100	86.1971	66.9344	51.3659	11.7626	0	100	110.026
P23526	P23526	P23526	AHCY	Adenosylhomocysteinase	>sp|P23526|SAHH_HUMAN Adenosylhomocysteinase OS=Homo sapiens GN=AHCY PE=1 SV=4	DesBiotin(K)	_VPAINVNDSVTK(de)SK_	VPAINVNDSVTK(1)SK	2	834.47	1666.93	280280000	351915000	56067000	83260000	303030000	276680000	613470000	558955000	115860000	282590000	499750000	643580000	204920000	193530000	35526000	67665000	198760000	231890000	100	79.6442	78.6213	86.1089	23.6591	15.932	100	109.753	115.14	89.4079	50.5568	20.728	100	105.885	119.821	102.702	34.9636	18.3568	100	105.885
Q9NWX6	Q9NWX6	Q9NWX6	THG1L	Probable tRNA(His) guanylyltransferase	>sp|Q9NWX6|THG1_HUMAN Probable tRNA(His) guanylyltransferase OS=Homo sapiens GN=THG1L PE=1 SV=2	DesBiotin(K)	_SK(de)FEYVR_	SK(1)FEYVR	2	562.809	1123.6	128230000	174100000		16079000	109250000	127520000	188000000	167945000	3622100		171280000	215700000	74569000	89382000		15674000	91330000	90132000	100	73.6531	73.2453	62.7513	9.2355	0	100	111.941	128.435	101.986	0	2.15672	100	83.4273	100.839	102.179	17.536	0	100	83.4273
P00558	P00558	P00558	PGK1	Phosphoglycerate kinase 1	>sp|P00558|PGK1_HUMAN Phosphoglycerate kinase 1 OS=Homo sapiens GN=PGK1 PE=1 SV=3	Oxidation (M),DesBiotin(K)	_VADK(de)IQLINNM(ox)LDK_	VADK(1)IQLINNMLDK	2	914.006	1826	15099000	19510500		3782200	19258000	16705000	34496000	37130500		11182000	31022000	33362000	28223000	20852000	2511700	5726900	29107000	24413000	100	77.3891	85.6206	98.7058	19.3855	0	100	92.9048	89.8507	83.5486	30.1154	0	100	135.349	117.077	139.589	27.4645	12.0454	100	92.9048
A3KMH1;A3KMH1-3;A3KMH1-2	A3KMH1	A3KMH1	KIAA0564	Uncharacterized protein KIAA0564	>sp|A3KMH1|K0564_HUMAN Uncharacterized protein KIAA0564 OS=Homo sapiens GN=KIAA0564 PE=1 SV=2;>sp|A3KMH1-3|K0564_HUMAN Isoform 3 of Uncharacterized protein KIAA0564 OS=Homo sapiens GN=KIAA0564;>sp|A3KMH1-2|K0564_HUMAN Isoform 2 of Uncharacterized protein K	DesBiotin(K)	_GCGK(de)TVIAK_	GCGK(1)TVIAK	2	565.324	1128.63	735450000	860695000		7537200	186270000	523920000	963380000	916510000		6888400	494380000	992770000	438800000	505540000			315160000	439710000	100	85.4484	60.8717	21.6418	0.875711	0	100	105.114	108.321	53.9416	0.75159	0	100	86.7983	86.9783	62.3413	0	0	100	86.7983
Q0VDF9	Q0VDF9	Q0VDF9	HSPA14	Heat shock 70 kDa protein 14	>sp|Q0VDF9|HSP7E_HUMAN Heat shock 70 kDa protein 14 OS=Homo sapiens GN=HSPA14 PE=1 SV=1	DesBiotin(K)	_NISNTVMK(de)VK_	NISNTVMK(0.999)VK(0.001)	2	665.382	1328.75	69802000	75052000			39095000	53770000	111650000	114315000			94506000	133760000	26538000	36420000			31055000	34024000	100	93.0048	71.6437	52.0906	0	0	100	97.6687	117.01	82.6716	0	0	100	72.8666	93.4212	85.2691	0	0	100	93.0048
Q05397;Q05397-2;Q05397-3	Q05397	Q05397	PTK2	Focal adhesion kinase 1	>sp|Q05397|FAK1_HUMAN Focal adhesion kinase 1 OS=Homo sapiens GN=PTK2 PE=1 SV=2;>sp|Q05397-2|FAK1_HUMAN Isoform 2 of Focal adhesion kinase 1 OS=Homo sapiens GN=PTK2;>sp|Q05397-3|FAK1_HUMAN Isoform 3 of Focal adhesion kinase 1 OS=Homo sapiens GN=PTK2	DesBiotin(K)	_YMEDSTYYK(de)ASK_	YMEDSTYYK(1)ASK	2	841.393	1680.77	103350000	122145000		6143200	60027000	102950000	150230000	149525000	2332800	10769000	116080000	186170000	51654000	58291000		4348800	54296000	50000000	100	84.6126	84.2851	49.1441	5.02943	0	100	100.471	124.508	77.6325	7.20214	1.56014	100	88.614	85.7765	93.1465	7.4605	0	100	88.614
P16591;P16591-2	P16591	P16591	FER	Tyrosine-protein kinase Fer	>sp|P16591|FER_HUMAN Tyrosine-protein kinase Fer OS=Homo sapiens GN=FER PE=1 SV=2;>sp|P16591-2|FER_HUMAN Isoform 2 of Tyrosine-protein kinase Fer OS=Homo sapiens GN=FER	DesBiotin(K)	_DKTSVAVK(de)TCK_	DKTSVAVK(1)TCK	3	478.266	1431.78	227530000	249700000	4577000	31060000	185610000	239800000	432050000	360925000	11682000	67623000	363220000	402900000	141540000	119050000		22665000	176670000	135760000	100	91.1213	96.0352	74.3332	12.4389	1.833	100	119.706	111.63	100.636	18.736	3.23668	100	118.891	114.036	148.4	19.0382	0	100	118.891
P19784	P19784	P19784	CSNK2A2	Casein kinase II subunit alpha	>sp|P19784|CSK22_HUMAN Casein kinase II subunit alpha OS=Homo sapiens GN=CSNK2A2 PE=1 SV=1	Oxidation (M),DesBiotin(K)	_DVK(de)PHNVM(ox)IDHQQK_	DVK(1)PHNVMIDHQQK	3	634.328	1899.96	53884000	61242000	854470		25915000	44460000	55339000	40215500			29570000	52563000	47435000	39800000		2902500	35831000	50619000	100	87.9854	72.5972	42.3157	0	1.39524	100	137.606	130.703	73.5289	0	0	100	119.183	127.183	90.0276	7.29271	0	100	119.183
P15735;P15735-2	P15735	P15735	PHKG2	Phosphorylase b kinase gamma catalytic chain, testis/liver isoform	>sp|P15735|PHKG2_HUMAN Phosphorylase b kinase gamma catalytic chain, testis/liver isoform OS=Homo sapiens GN=PHKG2 PE=1 SV=1;>sp|P15735-2|PHKG2_HUMAN Isoform 2 of Phosphorylase b kinase gamma catalytic chain, testis/liver isoform OS=Homo sapiens GN=PHKG2	DesBiotin(K)	_DLK(de)PENILLDDNMQIR_	DLK(1)PENILLDDNMQIR	3	708.377	2122.11	42228000	52516000			6241400	40317000	50890000	54456500			19466000	54798000	40920000	51536000			10512000	22726000	100	80.4098	76.7709	11.8848	0	0	100	93.4507	100.627	35.746	0	0	100	79.4008	44.0973	20.3974	0	0	100	80.4098
Q13572;Q13572-2	Q13572	Q13572	ITPK1	Inositol-tetrakisphosphate 1-kinase	>sp|Q13572|ITPK1_HUMAN Inositol-tetrakisphosphate 1-kinase OS=Homo sapiens GN=ITPK1 PE=1 SV=2;>sp|Q13572-2|ITPK1_HUMAN Isoform 2 of Inositol-tetrakisphosphate 1-kinase OS=Homo sapiens GN=ITPK1	DesBiotin(K)	_ESIFFNSHNVSK(de)PESSSVLTELDK_	ESIFFNSHNVSK(1)PESSSVLTELDK	3	964.154	2889.44	2845400000	2871450000			280570000	2163300000	3373300000	3444800000			1341000000	3586100000	1799400000	2381700000		29553000	812490000	1277500000	100	99.0928	75.3382	9.77102	0	0	100	97.9244	104.102	38.9282	0	0	100	75.5511	53.6382	34.1139	1.24084	0	100	97.9244
P28288;P28288-2;P28288-3	P28288	P28288	ABCD3	ATP-binding cassette sub-family D member 3	>sp|P28288|ABCD3_HUMAN ATP-binding cassette sub-family D member 3 OS=Homo sapiens GN=ABCD3 PE=1 SV=1;>sp|P28288-2|ABCD3_HUMAN Isoform 2 of ATP-binding cassette sub-family D member 3 OS=Homo sapiens GN=ABCD3;>sp|P28288-3|ABCD3_HUMAN Isoform 3 of ATP-binding	DesBiotin(K)	_K(de)SGKPPLQNNEK_	K(1)SGKPPLQNNEK	3	512.623	1534.85	21795000	24207000	5881300	10859000	21709000	22649000	68546000	54892000	17516000	29679000	58290000	49292000	19305000	19545000	3195800	8179300	22733000	16776000	100	90.0359	93.5638	89.6807	44.8589	24.2959	100	124.874	89.7981	106.19	54.068	31.9099	100	98.7721	85.8327	116.311	41.8486	16.351	100	98.7721
P68400;P19784	P68400;P19784	P19784	CSNK2A1;CSNK2A2	Casein kinase II subunit alpha;Casein kinase II subunit alpha	>sp|P68400|CSK21_HUMAN Casein kinase II subunit alpha OS=Homo sapiens GN=CSNK2A1 PE=1 SV=1;>sp|P19784|CSK22_HUMAN Casein kinase II subunit alpha OS=Homo sapiens GN=CSNK2A2 PE=1 SV=1	DesBiotin(K)	_ILKPVK(de)K_	ILK(0.006)PVK(0.994)K	2	511.36	1020.71	200520000	231240000	23398000	24512000	79071000	167490000	231390000	208170000	72386000	59676000	130150000	259450000	133660000	114180000	12083000	14743000	76005000	117500000	100	86.7151	72.4312	34.1943	10.6002	10.1185	100	111.154	124.634	62.521	28.667	34.7725	100	117.061	102.908	66.5659	12.9121	10.5824	100	111.154
P36776	P36776	P36776	LONP1	Lon protease homolog, mitochondrial	>sp|P36776|LONM_HUMAN Lon protease homolog, mitochondrial OS=Homo sapiens GN=LONP1 PE=1 SV=2	DesBiotin(K)	_ILCFYGPPGVGK(de)TSIAR_	ILCFYGPPGVGK(1)TSIAR	2	1016.56	2031.1	34028000	35557500	2934300	10276000	15812000	32123000	148730000	155615000	16232000	55916000	143120000	151750000	102630000	98695000		17824000	72973000	87730000	100	95.6985	90.341	44.4688	28.8997	8.25227	100	95.5756	97.5163	91.9706	35.9323	10.4309	100	103.987	88.89	73.9379	18.0597	0	100	95.6985
P42685	P42685	P42685	FRK	Tyrosine-protein kinase FRK	>sp|P42685|FRK_HUMAN Tyrosine-protein kinase FRK OS=Homo sapiens GN=FRK PE=1 SV=1	DesBiotin(K)	_HEIK(de)LPVK_	HEIK(1)LPVK	2	580.364	1158.71	51849000	62029000		12972000	50062000	48719000	94030000	74689500	2319600	30357000	77801000	90761000	40961000	42851000		17144000	51763000	39692000	100	83.5883	78.5423	80.7074	20.9128	0	100	125.895	121.518	104.166	40.6443	3.10566	100	95.5894	92.6279	120.798	40.0084	0	100	95.5894
P11908-2;P11908	P11908-2	P11908-2	PRPS2	Ribose-phosphate pyrophosphokinase 2	>sp|P11908-2|PRPS2_HUMAN Isoform 2 of Ribose-phosphate pyrophosphokinase 2 OS=Homo sapiens GN=PRPS2;>sp|P11908|PRPS2_HUMAN Ribose-phosphate pyrophosphokinase 2 OS=Homo sapiens GN=PRPS2 PE=1 SV=2	DesBiotin(K)	_NCIIVSPDAGGAK(de)R_	NCIIVSPDAGGAK(1)R	2	827.441	1652.87	4303300000	5392150000	73339000	940940000	3513100000	4237300000	4915400000	4982400000	250080000	1726200000	5993300000	5237800000	3686500000	3902900000	84816000	1918600000	3738100000	3706200000	100	79.8068	78.5828	65.1521	17.4502	1.36011	100	98.6553	105.126	120.289	34.646	5.01927	100	94.4554	94.9602	95.7775	49.1583	2.17315	100	94.4554
Q13131-2;Q13131	Q13131-2	Q13131-2	PRKAA1	5-AMP-activated protein kinase catalytic subunit alpha-1	>sp|Q13131-2|AAPK1_HUMAN Isoform 2 of 5-AMP-activated protein kinase catalytic subunit alpha-1 OS=Homo sapiens GN=PRKAA1;>sp|Q13131|AAPK1_HUMAN 5-AMP-activated protein kinase catalytic subunit alpha-1 OS=Homo sapiens GN=PRKAA1 PE=1 SV=4	DesBiotin(K)	_SLDVVGK(de)IR_	SLDVVGK(1)IR	2	591.864	1181.71	128830000	139125000	6469500	37637000	107200000	112650000	290650000	259335000	13001000	84438000	223090000	279930000	112210000	119270000	6039600	41373000	140160000	100340000	100	92.6002	80.9704	77.053	27.0527	4.65013	100	112.075	107.941	86.0239	32.5594	5.01321	100	94.0807	84.1284	117.515	34.6885	5.0638	100	94.0807
P00966	P00966	P00966	ASS1	Argininosuccinate synthase	>sp|P00966|ASSY_HUMAN Argininosuccinate synthase OS=Homo sapiens GN=ASS1 PE=1 SV=2	DesBiotin(K)	_FIGMK(de)SR_	FIGMK(1)SR	2	517.794	1033.57	278570000	275610000	46770000	104830000	227240000	235920000	723560000	872635000	159750000	488930000	701680000	914610000	141390000	145560000	23309000	69291000	147620000	130330000	100	101.074	85.5992	82.4498	38.0356	16.9696	100	82.9167	104.81	80.4093	56.0292	18.3066	100	97.1352	89.537	101.415	47.6031	16.0133	100	97.1352
O14733-2;O14733-3;O14733-4;O14733	O14733-2	O14733-2	MAP2K7	Dual specificity mitogen-activated protein kinase kinase 7	>sp|O14733-2|MP2K7_HUMAN Isoform 2 of Dual specificity mitogen-activated protein kinase kinase 7 OS=Homo sapiens GN=MAP2K7;>sp|O14733-3|MP2K7_HUMAN Isoform 3 of Dual specificity mitogen-activated protein kinase kinase 7 OS=Homo sapiens GN=MAP2K7;>sp|O14733	DesBiotin(K)	_DVK(de)PSNILLDER_	DVK(1)PSNILLDER	2	797.944	1593.87	117730000	146220000	8853100	58144000	124270000	110660000	369240000	351520000	27110000	215980000	388130000	406300000	88209000	95435000	8048800	74712000	107220000	92051000	100	80.5157	75.6805	84.9884	39.7647	6.05464	100	105.041	115.584	110.415	61.4417	7.71222	100	92.4284	96.4541	112.349	78.2857	8.4338	100	92.4284
Q2M2I8;Q2M2I8-2	Q2M2I8	Q2M2I8	AAK1	AP2-associated protein kinase 1	>sp|Q2M2I8|AAK1_HUMAN AP2-associated protein kinase 1 OS=Homo sapiens GN=AAK1 PE=1 SV=3;>sp|Q2M2I8-2|AAK1_HUMAN Isoform 2 of AP2-associated protein kinase 1 OS=Homo sapiens GN=AAK1	DesBiotin(K)	_DLK(de)VENILLHDR_	DLK(1)VENILLHDR	3	554.318	1659.93	20224000	21987500			7034600	20038000	27290000	23892000			15339000	29239000	21363000	23237000			9706100	13300000	100	91.9795	91.1336	31.9936	0	0	100	114.222	122.38	64.2014	0	0	100	91.9353	57.2363	41.77	0	0	100	91.9795
P68400;P68400-2	P68400	P68400	CSNK2A1	Casein kinase II subunit alpha	>sp|P68400|CSK21_HUMAN Casein kinase II subunit alpha OS=Homo sapiens GN=CSNK2A1 PE=1 SV=1;>sp|P68400-2|CSK21_HUMAN Isoform 2 of Casein kinase II subunit alpha OS=Homo sapiens GN=CSNK2A1	Oxidation (M),DesBiotin(K)	_DVK(de)PHNVM(ox)IDHEHR_	DVK(1)PHNVMIDHEHR	3	646.992	1937.95	32223000	27696000		3039100	13840000	23216000	33838000	20116000			20793000	35103000	21766000	16986000	828990	3025200	16102000	19734000	100	116.345	83.8244	49.9711	10.9731	0	100	168.214	174.503	103.365	0	0	100	128.141	116.178	94.7957	17.81	4.88043	100	128.141
P38919	P38919	P38919	EIF4A3	Eukaryotic initiation factor 4A-III	>sp|P38919|IF4A3_HUMAN Eukaryotic initiation factor 4A-III OS=Homo sapiens GN=EIF4A3 PE=1 SV=4	DesBiotin(K)	_ESIMK(de)EFR_	ESIMK(1)EFR	2	618.326	1234.64	160490000	187465000	19187000	23798000	93139000	139890000	364260000	362750000	43073000	67940000	247140000	441230000	98835000	122080000	11744000	22292000	102250000	119780000	100	85.6106	74.6219	49.6834	12.6946	10.235	100	100.416	121.635	68.1296	18.7292	11.874	100	80.9592	98.116	83.7566	18.2602	9.61992	100	85.6106
O60568	O60568	O60568	PLOD3	Procollagen-lysine,2-oxoglutarate 5-dioxygenase 3	>sp|O60568|PLOD3_HUMAN Procollagen-lysine,2-oxoglutarate 5-dioxygenase 3 OS=Homo sapiens GN=PLOD3 PE=1 SV=1	DesBiotin(K)	_TVGGGQK(de)VR_	TVGGGQK(1)VR	2	549.325	1096.64	3195000000	3705650000	407990000	1484600000	2922400000	2857200000	6238800000	5213700000	0	3080400000	5516300000	7059600000	2198700000	2031100000	15650000	1063500000	2254800000	2049400000	100	86.2197	77.1039	78.8634	40.0631	11.0099	100	119.662	135.405	105.804	59.0828	0	100	108.252	100.901	111.014	52.3608	0.770518	100	108.252
Q13557-11;Q13557-4;Q13557-6;Q13557-3;Q13557;Q13557-5;Q13557-10;Q13557-9;Q13557-12;Q13557-8	Q13557-11	Q13557-11	CAMK2D	Calcium/calmodulin-dependent protein kinase type II subunit delta	>sp|Q13557-11|KCC2D_HUMAN Isoform Delta 11 of Calcium/calmodulin-dependent protein kinase type II subunit delta OS=Homo sapiens GN=CAMK2D;>sp|Q13557-4|KCC2D_HUMAN Isoform Delta 4 of Calcium/calmodulin-dependent protein kinase type II subunit delta OS=Homo	DesBiotin(K)	_IPTGQEYAAK(de)IINTK_	IPTGQEYAAK(1)IINTK	3	615.016	1842.03	1659200000	2014500000	80533000	657320000	1515200000	1708600000	3394600000	3040950000	188680000	1560700000	3923600000	3350700000	1287000000	1403700000	53002000	780440000	1578800000	1186500000	100	82.3629	84.8151	75.2147	32.6294	3.99767	100	111.63	110.186	129.025	51.3228	6.20464	100	91.6863	84.5266	112.474	55.5988	3.77588	100	91.6863
Q8IXN7;Q9ULI2;Q9ULI2-2	Q8IXN7	Q8IXN7	RIMKLA;RIMKLB	N-acetylaspartyl-glutamate synthetase A;Beta-citryl-glutamate synthase B	>sp|Q8IXN7|RIMKA_HUMAN N-acetylaspartyl-glutamate synthetase A OS=Homo sapiens GN=RIMKLA PE=2 SV=2;>sp|Q9ULI2|RIMKB_HUMAN Beta-citryl-glutamate synthase B OS=Homo sapiens GN=RIMKLB PE=2 SV=2;>sp|Q9ULI2-2|RIMKB_HUMAN Isoform 2 of Beta-citryl-glutamate synth	DesBiotin(K)	_GK(de)AVFLAR_	GK(1)AVFLAR	2	529.329	1056.64	69531000	85259000	4645800	15925000	45726000	57788000	155830000	126745000	13477000	37660000	118360000	157590000	47155000	48158000	4025800	13352000	41803000	44528000	100	81.5527	67.7794	53.6319	18.6784	5.44904	100	122.948	124.336	93.3844	29.7132	10.6332	100	97.9173	92.4623	86.8039	27.7254	8.35957	100	97.9173
Q16543	Q16543	Q16543	CDC37	Hsp90 co-chaperone Cdc37	>sp|Q16543|CDC37_HUMAN Hsp90 co-chaperone Cdc37 OS=Homo sapiens GN=CDC37 PE=1 SV=1	DesBiotin(K)	_EK(de)SMPWNVDTLSK_	EK(1)SMPWNVDTLSK	2	865.943	1729.87	57230000	65787000	15059000	20343000	57162000	49445000	165760000	165510000	30208000	53824000	154530000	183500000	33674000	43474000	7216300	16532000	43527000	32086000	100	86.9929	75.1592	86.8895	30.9225	22.8905	100	100.151	110.869	93.366	32.5201	18.2515	100	77.4578	73.805	100.122	38.0273	16.5991	100	86.9929
O94806	O94806	O94806	PRKD3	Serine/threonine-protein kinase D3	>sp|O94806|KPCD3_HUMAN Serine/threonine-protein kinase D3 OS=Homo sapiens GN=PRKD3 PE=1 SV=1	DesBiotin(K)	_NIVHCDLK(de)PENVLLASAEPFPQVK_	NIVHCDLK(1)PENVLLASAEPFPQVK	3	972.188	2913.54	517780000	566360000			141000000	515020000	546850000	678540000			309590000	689280000	368290000	423570000			252040000	266890000	100	91.4224	90.9351	24.8958	0	0	100	80.5922	101.583	45.6259	0	0	100	86.949	63.0097	59.5037	0	0	100	86.949
P49759	P49759	P49759	CLK1	Dual specificity protein kinase CLK1	>sp|P49759|CLK1_HUMAN Dual specificity protein kinase CLK1 OS=Homo sapiens GN=CLK1 PE=1 SV=2	DesBiotin(K)	_LTHTDLK(de)PENILFVQSDYTEAYNPK_	LTHTDLK(1)PENILFVQSDYTEAYNPK	3	1044.87	3131.58	40422000	47160500				36786000	62280000	68027000			26543000	59744000	33905000	36136000			18898000	23774000	100	85.7116	78.0017	0	0	0	100	91.5519	87.824	39.0183	0	0	100	93.8261	65.7903	52.2969	0	0	100	91.5519
Q13555-6;Q13555;Q13555-8;Q13555-2;Q13555-9;Q13555-7;Q13555-4;Q13555-5;Q13555-3;Q13555-10;Q13554;Q13554-2;Q13554-5;Q13554-8;Q13554-3;Q13554-6;Q9UQM7-2;Q13554-4;Q9UQM7;Q13554-7;Q13557-11;Q13557-4;Q13557-6;Q13557-3;Q13557;Q13557-5;Q13557-10;Q13557-9;Q13557-12;Q13557-8	Q13555-6;Q13557-11	Q13555-6	CAMK2G;CAMK2B;CAMK2A;CAMK2D	Calcium/calmodulin-dependent protein kinase type II subunit gamma;Calcium/calmodulin-dependent protein kinase type II subunit beta;Calcium/calmodulin-dependent protein kinase type II subunit alpha;Calcium/calmodulin-dependent protein kinase type II subunit delta	>sp|Q13555-6|KCC2G_HUMAN Isoform 6 of Calcium/calmodulin-dependent protein kinase type II subunit gamma OS=Homo sapiens GN=CAMK2G;>sp|Q13555|KCC2G_HUMAN Calcium/calmodulin-dependent protein kinase type II subunit gamma OS=Homo sapiens GN=CAMK2G PE=1 SV=3;>	DesBiotin(K)	_DLK(de)PENLLLASK_	DLK(1)PENLLLASK	2	768.953	1535.89	28291000	28678500	852790	4441600	18763000	26240000	65737000	60153500	2498700	12429000	64269000	69959000	21776000	20632000		6524400	23503000	17578000	100	98.6488	91.4971	65.4253	15.4876	2.97362	100	109.282	116.301	106.842	20.6621	4.15387	100	105.545	85.1978	113.915	31.6227	0	100	105.545
P00533	P00533	P00533	EGFR	Epidermal growth factor receptor	>sp|P00533|EGFR_HUMAN Epidermal growth factor receptor OS=Homo sapiens GN=EGFR PE=1 SV=2	DesBiotin(K)	_EYHAEGGK(de)VPIK_	EYHAEGGK(1)VPIK	3	508.612	1522.81	361480000	484860000	16956000	457210000	427780000	374580000	698860000	709715000	85413000	1076700000	938420000	927490000	296390000	327070000	15417000	400900000	421010000	319570000	100	74.5535	77.2553	88.2275	94.2973	3.49709	100	98.4705	130.685	132.225	151.709	12.0348	100	90.6197	97.7069	128.722	122.573	4.71367	100	90.6197
Q5JTZ9	Q5JTZ9	Q5JTZ9	AARS2	Alanine--tRNA ligase, mitochondrial	>sp|Q5JTZ9|SYAM_HUMAN Alanyl-tRNA synthetase, mitochondrial OS=Homo sapiens GN=AARS2 PE=1 SV=1	DesBiotin(K)	_VANSQK(de)CVR_	VANSQK(1)CVR	2	629.34	1256.67	25426000	22974500		6150100	19730000	20900000	34270000	35791000		8914500	35079000	37328000	16284000	19543000		11077000	20906000	17810000	100	110.671	90.9704	85.8778	26.7692	0	100	95.7503	104.294	98.0107	24.9071	0	100	83.324	91.1324	106.974	56.6801	0	100	95.7503
P62191	P62191	P62191	PSMC1	26S protease regulatory subunit 4	>sp|P62191|PRS4_HUMAN 26S protease regulatory subunit 4 OS=Homo sapiens GN=PSMC1 PE=1 SV=1	DesBiotin(K)	_GVILYGPPGTGK(de)TLLAK_	GVILYGPPGTGK(1)TLLAK	2	941.064	1880.11	616780000	792160000	5699700	17776000	214870000	534310000	1358900000	1269850000	11250000	57103000	807190000	1471900000	598440000	607710000	3799900	29881000	360020000	411940000	100	77.8605	67.4498	27.1246	2.24399	0.719514	100	107.013	115.911	63.5658	4.49683	0.885931	100	98.4746	67.7856	59.2421	4.91698	0.625282	100	98.4746
P51812	P51812	P51812	RPS6KA3	Ribosomal protein S6 kinase alpha-3	>sp|P51812|KS6A3_HUMAN Ribosomal protein S6 kinase alpha-3 OS=Homo sapiens GN=RPS6KA3 PE=1 SV=1	DesBiotin(K)	_LTDFGLSK(de)ESIDHEKK_	LTDFGLSK(1)ESIDHEKK	4	511.524	2042.07	133570000	137560000	2112600	36671000	132530000	107630000	469710000	469275000		163630000	539490000	464860000	51624000	44315000	1417800	24077000	77687000	61824000	100	97.0994	78.2422	96.3434	26.6582	1.53577	100	100.093	99.0592	114.962	34.8687	0	100	116.493	139.51	175.306	54.3315	3.19937	100	100.093
Q8NB16	Q8NB16	Q8NB16	MLKL	Mixed lineage kinase domain-like protein	>sp|Q8NB16|MLKL_HUMAN Mixed lineage kinase domain-like protein OS=Homo sapiens GN=MLKL PE=1 SV=1	DesBiotin(K)	_APVAIK(de)VFKK_	APVAIK(1)VFKK	3	432.952	1295.83	46452000	44918000	2331700	15006000	33545000	45669000	82199000	88045000	5217300	48176000	82407000	81690000	32052000	25623000	1956200	12456000	31553000	24711000	100	103.415	101.672	74.6805	33.4075	5.19101	100	93.3602	92.7821	93.5965	54.7175	5.92572	100	125.091	96.4407	123.143	48.6126	7.63455	100	103.415
Q15759	Q15759	Q15759	MAPK11	Mitogen-activated protein kinase 11	>sp|Q15759|MK11_HUMAN Mitogen-activated protein kinase 11 OS=Homo sapiens GN=MAPK11 PE=1 SV=2	DesBiotin(K)	_QELNK(de)TVWEVPQR_	QELNK(1)TVWEVPQR	2	911.994	1821.97	37551000	41478000			25098000	33176000	50044000	47658500			37214000	59068000	22066000	22382000		3021400	19519000	15014000	100	90.5323	79.9846	60.5092	0	0	100	105.005	123.94	78.0847	0	0	100	98.5882	67.0807	87.2085	13.4992	0	100	98.5882
O15111	O15111	O15111	CHUK	Inhibitor of nuclear factor kappa-B kinase subunit alpha	>sp|O15111|IKKA_HUMAN Inhibitor of nuclear factor kappa-B kinase subunit alpha OS=Homo sapiens GN=CHUK PE=1 SV=2	DesBiotin(K)	_DLK(de)PENIVLQDVGGK_	DLK(1)PENIVLQDVGGK	2	911.009	1820	117280000	125090000		4361400	67382000	99131000	570350000	676125000	3311600	30497000	460350000	838910000	128210000	165860000		6604800	131900000	128660000	100	93.7565	79.2477	53.8668	3.48661	0	100	84.3557	124.076	68.0865	4.51056	0.489791	100	77.3001	77.5714	79.5249	3.98215	0	100	84.3557
Q13315	Q13315	Q13315	ATM	Serine-protein kinase ATM	>sp|Q13315|ATM_HUMAN Serine-protein kinase ATM OS=Homo sapiens GN=ATM PE=1 SV=3	DesBiotin(K)	_ITK(de)NVPK_	ITK(1)NVPK	2	498.316	994.618	88816000	100621000	1466000	14948000	75142000	78843000	225000000	201530000	5353500	36948000	189260000	235630000	54261000	63976000	1369900	16875000	77536000	61347000	100	88.2679	78.3564	74.6782	14.8557	1.45695	100	111.646	116.921	93.9116	18.3337	2.65643	100	84.8146	95.8906	121.195	26.3771	2.14127	100	88.2679
Q96RR4;Q96RR4-7;Q96RR4-4;Q96RR4-3;Q96RR4-2;Q96RR4-5;Q96RR4-6	Q96RR4	Q96RR4	CAMKK2	Calcium/calmodulin-dependent protein kinase kinase 2	>sp|Q96RR4|KKCC2_HUMAN Calcium/calmodulin-dependent protein kinase kinase 2 OS=Homo sapiens GN=CAMKK2 PE=1 SV=2;>sp|Q96RR4-7|KKCC2_HUMAN Isoform 7 of Calcium/calmodulin-dependent protein kinase kinase 2 OS=Homo sapiens GN=CAMKK2;>sp|Q96RR4-4|KKCC2_HUMAN Is	DesBiotin(K)	_DIK(de)PSNLLVGEDGHIK_	DIK(1)PSNLLVGEDGHIK	3	644.358	1930.05	163520000	192460000			89910000	135620000	388780000	320790000			246870000	437470000	131730000	137970000		14301000	116380000	118410000	100	84.9631	70.4666	46.7162	0	0	100	121.195	136.373	76.9569	0	0	100	95.4773	85.823	84.3517	10.3653	0	100	95.4773
Q96HN2-2;Q96HN2;O43865;O43865-2	Q96HN2-2;O43865	O43865	AHCYL2;AHCYL1	Putative adenosylhomocysteinase 3;Putative adenosylhomocysteinase 2	>sp|Q96HN2-2|SAHH3_HUMAN Isoform 2 of Putative adenosylhomocysteinase 3 OS=Homo sapiens GN=AHCYL2;>sp|Q96HN2|SAHH3_HUMAN Putative adenosylhomocysteinase 3 OS=Homo sapiens GN=AHCYL2 PE=1 SV=1;>sp|O43865|SAHH2_HUMAN Putative adenosylhomocysteinase 2 OS=Homo	DesBiotin(K)	_LCVPAMNVNDSVTK(de)_	LCVPAMNVNDSVTK(1)	2	872.442	1742.87	102990000	126870000		34511000	75763000	102560000	215770000	231960000		88546000	210440000	199670000	49129000	69223000		15700000	66845000	44598000	100	81.1776	80.8387	59.717	27.2019	0	100	93.0203	86.0795	90.7225	38.173	0	100	70.9721	64.4266	96.5647	22.6803	0	100	81.1776
Q9H2K8	Q9H2K8	Q9H2K8	TAOK3	Serine/threonine-protein kinase TAO3	>sp|Q9H2K8|TAOK3_HUMAN Serine/threonine-protein kinase TAO3 OS=Homo sapiens GN=TAOK3 PE=1 SV=2	DesBiotin(K)	_FATIK(de)SASLVTR_	FATIK(1)SASLVTR	2	745.44	1488.87	42920000	49568000			12488000	31999000	48595000	37848500			21735000	43085000	17525000	24253000			12386000	17127000	100	86.5881	64.5558	25.1937	0	0	100	128.393	113.835	57.4263	0	0	100	72.2591	70.6181	51.07	0	0	100	86.5881
P55072	P55072	P55072	VCP	Transitional endoplasmic reticulum ATPase	>sp|P55072|TERA_HUMAN Transitional endoplasmic reticulum ATPase OS=Homo sapiens GN=VCP PE=1 SV=4	DesBiotin(K)	_GVLFYGPPGCGK(de)TLLAK_	GVLFYGPPGCGK(1)TLLAK	2	987.548	1973.08	348620000	395100000	9805200	14407000	103680000	313170000	456470000	449230000	23341000	41814000	277010000	516950000	237690000	293940000	7665400	20468000	173340000	191370000	100	88.2359	79.2635	26.2415	3.64642	2.4817	100	101.612	115.075	61.6633	9.30793	5.19578	100	80.8634	65.1051	58.9712	6.96333	2.60781	100	88.2359
Q9NRJ5;P51003;P51003-2	Q9NRJ5;P51003	P51003	PAPOLB;PAPOLA	Poly(A) polymerase beta;Poly(A) polymerase alpha	>sp|Q9NRJ5|PAPOB_HUMAN Poly(A) polymerase beta OS=Homo sapiens GN=PAPOLB PE=2 SV=1;>sp|P51003|PAPOA_HUMAN Poly(A) polymerase alpha OS=Homo sapiens GN=PAPOLA PE=1 SV=4;>sp|P51003-2|PAPOA_HUMAN Isoform 2 of Poly(A) polymerase alpha OS=Homo sapiens GN=PAPOLA	DesBiotin(K)	_AIK(de)LWAK_	AIK(1)LWAK	2	513.329	1024.64	146010000	161540000	10857000	120710000	157270000	156750000	258110000	219200000	18523000	188900000	253050000	280590000	73877000	69778000	6112700	55713000	107660000	78545000	100	90.3863	97.0348	97.3567	74.7245	6.72094	100	117.751	128.006	115.443	86.177	8.45027	100	105.874	112.564	154.289	79.8432	8.76021	100	105.874
P48643	P48643	P48643	CCT5	T-complex protein 1 subunit epsilon	>sp|P48643|TCPE_HUMAN T-complex protein 1 subunit epsilon OS=Homo sapiens GN=CCT5 PE=1 SV=1	DesBiotin(K)	_TSLGPNGLDK(de)MMVDK_	TSLGPNGLDK(1)MMVDK	2	901.463	1800.91	685300000	640280000			480440000	575000000	1068700000	1075200000			1281600000	1337300000	336710000	461290000			464930000	336650000	100	107.031	89.8045	75.0359	0	0	100	99.3955	124.377	119.196	0	0	100	72.9931	72.9801	100.789	0	0	100	99.3955
Q14679	Q14679	Q14679	TTLL4	Tubulin polyglutamylase TTLL4	>sp|Q14679|TTLL4_HUMAN Tubulin polyglutamylase TTLL4 OS=Homo sapiens GN=TTLL4 PE=1 SV=2	DesBiotin(K)	_WIVK(de)PPASAR_	WIVK(1)PPASAR	2	660.893	1319.77	60195000	71039500		4649200	27409000	50450000	101790000	92084000		17184000	55446000	107810000	24386000	26611000			21708000	22610000	100	84.7345	71.0168	38.5828	6.54453	0	100	110.54	117.078	60.2124	18.6612	0	100	91.6388	84.9649	81.5753	0	0	100	91.6388
O96017-9;O96017;O96017-4;O96017-12;O96017-7;O96017-8	O96017-9	O96017-9	CHEK2	Serine/threonine-protein kinase Chk2	>sp|O96017-9|CHK2_HUMAN Isoform 9 of Serine/threonine-protein kinase Chk2 OS=Homo sapiens GN=CHEK2;>sp|O96017|CHK2_HUMAN Serine/threonine-protein kinase Chk2 OS=Homo sapiens GN=CHEK2 PE=1 SV=1;>sp|O96017-4|CHK2_HUMAN Isoform 4 of Serine/threonine-protein k	DesBiotin(K)	_KVAIK(de)IISK_	KVAIK(1)IISK	2	598.41	1194.81	68640000	67069000	1554200	20140000	46419000	65994000	123330000	97412500	2738800	29299000	92203000	114630000	39919000	33967000		12074000	46620000	37880000	100	102.342	98.3972	69.2108	30.0288	2.31732	100	126.606	117.675	94.6521	30.0772	2.81155	100	117.523	111.52	137.251	35.5463	0	100	117.523
Q15208;Q9Y2H1	Q15208;Q9Y2H1	Q15208	STK38;STK38L	Serine/threonine-protein kinase 38;Serine/threonine-protein kinase 38-like	>sp|Q15208|STK38_HUMAN Serine/threonine-protein kinase 38 OS=Homo sapiens GN=STK38 PE=1 SV=1;>sp|Q9Y2H1|ST38L_HUMAN Serine/threonine-protein kinase 38-like OS=Homo sapiens GN=STK38L PE=1 SV=3	2 DesBiotin(K)	_LSDFGLCTGLK(de)K(de)AHR_	LSDFGLCTGLK(1)K(1)AHR	3	699.054	2094.14	709950000	714395000		23799000	363390000	741540000	1500500000	1461700000	7667900	138540000	1461300000	1653800000	668560000	678130000		53348000	634560000	525120000	100	99.3778	103.8	50.8668	3.33135	0	100	102.654	113.142	99.9726	9.47801	0.524588	100	98.5888	77.4365	93.575	7.86693	0	100	99.3778
Q99683;Q6ZN16;O95382;O95382-3;O95382-2;Q6ZN16-3;Q6ZN16-2	Q99683	Q99683	MAP3K5;MAP3K15;MAP3K6	Mitogen-activated protein kinase kinase kinase 5;Mitogen-activated protein kinase kinase kinase 15;Mitogen-activated protein kinase kinase kinase 6	>sp|Q99683|M3K5_HUMAN Mitogen-activated protein kinase kinase kinase 5 OS=Homo sapiens GN=MAP3K5 PE=1 SV=1;>sp|Q6ZN16|M3K15_HUMAN Mitogen-activated protein kinase kinase kinase 15 OS=Homo sapiens GN=MAP3K15 PE=1 SV=2;>sp|O95382|M3K6_HUMAN Mitogen-activated	DesBiotin(K)	_IAIK(de)EIPER_	IAIK(1)EIPER	2	632.885	1263.76	453930000	483105000		74316000	450170000	417810000	908310000	840790000		319390000	1177000000	1270200000	288270000	256490000		87876000	421160000	320390000	100	93.9609	86.4843	93.1826	15.383	0	100	108.031	151.072	139.987	37.9869	0	100	112.39	124.913	164.201	34.261	0	100	108.031
Q9Y4K4	Q9Y4K4	Q9Y4K4	MAP4K5	Mitogen-activated protein kinase kinase kinase kinase 5	>sp|Q9Y4K4|M4K5_HUMAN Mitogen-activated protein kinase kinase kinase kinase 5 OS=Homo sapiens GN=MAP4K5 PE=1 SV=1	DesBiotin(K)	_NVHTGELAAVK(de)IIK_	NVHTGELAAVK(1)IIK	3	563.673	1688	476930000	478755000	3057300	43256000	248940000	463210000	646360000	596275000	5219800	86330000	461260000	873630000	382920000	380410000	2347400	61387000	344460000	339110000	100	99.6188	96.753	51.9974	9.0351	0.638594	100	108.4	146.515	77.3569	14.4782	0.875401	100	100.66	89.1433	90.5497	16.1371	0.617071	100	100.66
Q9H4A3-6;Q9H4A3-5;Q9H4A3;Q9H4A3-2;Q9Y3S1;Q9Y3S1-4;Q9Y3S1-2;Q9Y3S1-3	Q9H4A3-6	Q9H4A3-6	WNK1;WNK2	Serine/threonine-protein kinase WNK1;Serine/threonine-protein kinase WNK2	>sp|Q9H4A3-6|WNK1_HUMAN Isoform 5 of Serine/threonine-protein kinase WNK1 OS=Homo sapiens GN=WNK1;>sp|Q9H4A3-5|WNK1_HUMAN Isoform 4 of Serine/threonine-protein kinase WNK1 OS=Homo sapiens GN=WNK1;>sp|Q9H4A3|WNK1_HUMAN Serine/threonine-protein kinase WNK1 O	DesBiotin(K)	_GSFK(de)TVYK_	GSFK(1)TVYK	2	563.319	1124.62	358750000	405245000	44908000	265630000	332880000	304290000	771600000	766960000	125790000	651720000	925340000	917660000	235130000	279630000	41847000	241420000	291560000	277010000	100	88.5267	75.0879	82.1429	65.548	11.0817	100	100.605	119.649	120.65	84.9744	16.4011	100	84.0861	99.063	104.266	86.3355	14.9651	100	88.5267
P11586	P11586	P11586	MTHFD1	C-1-tetrahydrofolate synthase, cytoplasmic;Methylenetetrahydrofolate dehydrogenase;Methenyltetrahydrofolate cyclohydrolase;Formyltetrahydrofolate synthetase	>sp|P11586|C1TC_HUMAN C-1-tetrahydrofolate synthase, cytoplasmic OS=Homo sapiens GN=MTHFD1 PE=1 SV=3	DesBiotin(K)	_K(de)ITIGQAPTEK_	K(1)ITIGQAPTEK	2	691.406	1380.8	145160000	157995000	21236000	48498000	142070000	110650000	293780000	301240000	57875000	120210000	304590000	346480000	52871000	68857000	15887000	33284000	69414000	58208000	100	91.8763	70.0339	89.9206	30.6959	13.4409	100	97.5236	115.018	101.112	39.9051	19.2123	100	76.7838	84.5346	100.809	48.3379	23.0725	100	91.8763
P23443;P23443-2;Q9UBS0	P23443;Q9UBS0	P23443	RPS6KB1;RPS6KB2	Ribosomal protein S6 kinase beta-1;Ribosomal protein S6 kinase beta-2	>sp|P23443|KS6B1_HUMAN Ribosomal protein S6 kinase beta-1 OS=Homo sapiens GN=RPS6KB1 PE=1 SV=2;>sp|P23443-2|KS6B1_HUMAN Isoform Alpha II of Ribosomal protein S6 kinase beta-1 OS=Homo sapiens GN=RPS6KB1;>sp|Q9UBS0|KS6B2_HUMAN Ribosomal protein S6 kinase bet	DesBiotin(K)	_GGYGK(de)VFQVR_	GGYGK(1)VFQVR	2	653.867	1305.72	98930000	100778000	7785700	57130000	87630000	86049000	224360000	181545000	24292000	141130000	216960000	220170000	73088000	85395000	7069600	61774000	97545000	72099000	100	98.1663	85.3847	86.9535	56.689	7.72559	100	123.584	121.276	119.508	77.7383	13.3807	100	85.5881	84.43	114.228	72.3391	8.2787	100	98.1663
Q6P4Q7;Q8NE01	Q6P4Q7	Q6P4Q7	CNNM4;CNNM3	Metal transporter CNNM4;Metal transporter CNNM3	>sp|Q6P4Q7|CNNM4_HUMAN Metal transporter CNNM4 OS=Homo sapiens GN=CNNM4 PE=1 SV=3;>sp|Q8NE01|CNNM3_HUMAN Metal transporter CNNM3 OS=Homo sapiens GN=CNNM3 PE=1 SV=1	DesBiotin(K)	_GK(de)SHLAIVQK_	GK(1)SHLAIVQK	3	426.263	1275.77	16680000	17169500	2326600	3852900	9493600	13124000	28287000	27457000	5377300	7980400	16253000	31564000	13548000	14733000	2774100	4004700	13026000	14821000	100	97.149	76.4379	55.2934	22.4404	13.5508	100	103.023	114.958	59.1944	29.0651	19.5844	100	91.9568	100.597	88.4138	27.1818	18.8292	100	97.149
Q9UHD1;Q9UHD1-2	Q9UHD1	Q9UHD1	CHORDC1	Cysteine and histidine-rich domain-containing protein 1	>sp|Q9UHD1|CHRD1_HUMAN Cysteine and histidine-rich domain-containing protein 1 OS=Homo sapiens GN=CHORDC1 PE=1 SV=2;>sp|Q9UHD1-2|CHRD1_HUMAN Isoform 2 of Cysteine and histidine-rich domain-containing protein 1 OS=Homo sapiens GN=CHORDC1	DesBiotin(K)	_HNSEKPPEPVKPEVK(de)TTEK_	HNSEKPPEPVKPEVK(1)TTEK	4	593.322	2369.26	74421000	89955500		33204000	98634000	67912000	288680000	249645000	44595000	75766000	334780000	334360000	61332000	82033000	14867000	29115000	90312000	66120000	100	82.7309	75.4951	109.648	36.9116	0	100	115.636	133.934	134.102	30.3495	17.8634	100	74.765	80.6017	110.092	35.4918	18.1232	100	82.7309
Q86UE8;Q86UE8-2;Q86UE8-3	Q86UE8	Q86UE8	TLK2	Serine/threonine-protein kinase tousled-like 2	>sp|Q86UE8|TLK2_HUMAN Serine/threonine-protein kinase tousled-like 2 OS=Homo sapiens GN=TLK2 PE=1 SV=2;>sp|Q86UE8-2|TLK2_HUMAN Isoform 2 of Serine/threonine-protein kinase tousled-like 2 OS=Homo sapiens GN=TLK2;>sp|Q86UE8-3|TLK2_HUMAN Isoform 3 of Serine/t	DesBiotin(K)	_YVAVK(de)IHQLNK_	YVAVK(1)IHQLNK	3	503.636	1507.89	757940000	909700000	4897000	71351000	552390000	646550000	1088500000	962415000	9843900	149660000	1134300000	1319000000	595070000	603230000	3618300	78460000	657250000	596640000	100	83.3176	71.0729	60.7222	7.84335	0.538309	100	113.101	137.051	117.86	15.5505	1.02283	100	98.6473	98.9075	108.955	13.0066	0.599821	100	98.6473
Q9P0L2;Q9P0L2-3;P27448-7;P27448;P27448-2;P27448-4;P27448-3;P27448-6	Q9P0L2;P27448-7	P27448-7	MARK1;MARK3	Serine/threonine-protein kinase MARK1;MAP/microtubule affinity-regulating kinase 3	>sp|Q9P0L2|MARK1_HUMAN Serine/threonine-protein kinase MARK1 OS=Homo sapiens GN=MARK1 PE=1 SV=2;>sp|Q9P0L2-3|MARK1_HUMAN Isoform 3 of Serine/threonine-protein kinase MARK1 OS=Homo sapiens GN=MARK1;>sp|P27448-7|MARK3_HUMAN Isoform 6 of MAP/microtubule affin	DesBiotin(K)	_TQLNPTSLQK(de)LFR_	TQLNPTSLQK(1)LFR	2	871.502	1740.99	21126000	23276500		991170	10332000	15938000	36996000	36604500		3987400	27917000	43709000	19364000	19077000			13408000	12082000	100	90.7611	68.4725	44.3881	4.25824	0	100	101.07	119.409	76.2666	10.8932	0	100	101.504	63.3328	70.2836	0	0	100	101.07
P62191	P62191	P62191	PSMC1	26S protease regulatory subunit 4	>sp|P62191|PRS4_HUMAN 26S protease regulatory subunit 4 OS=Homo sapiens GN=PSMC1 PE=1 SV=1	DesBiotin(K)	_ESVELPLTHPEYYEEMGIK(de)PPK_	ESVELPLTHPEYYEEMGIK(0.999)PPK(0.001)	3	928.138	2781.39	64376000	68820000		21009000	41648000	67234000	173090000	161020000	50713000	89049000	145610000	176860000	55903000	57530000		28288000	53115000	42676000	100	93.5426	97.6954	60.5173	30.5275	0	100	107.496	109.837	90.4298	55.3031	31.4948	100	97.1719	74.1804	92.3257	49.1709	0	100	97.1719
Q13523	Q13523	Q13523	PRPF4B	Serine/threonine-protein kinase PRP4 homolog	>sp|Q13523|PRP4B_HUMAN Serine/threonine-protein kinase PRP4 homolog OS=Homo sapiens GN=PRPF4B PE=1 SV=3	DesBiotin(K)	_NNELMQK(de)TGLK_	NNELMQK(1)TGLK	2	736.4	1470.79	119940000	135720000		3298900	31928000	94809000	167130000	145895000	6098500	8812600		143990000	62788000	76987000			36118000	51776000	100	88.3731	69.8563	23.5249	2.43067	0	100	114.555	98.6943	0	6.04037	4.18006	100	81.5566	67.2529	46.9144	0	0	100	88.3731
P49674;P48730;P48730-2	P49674	P49674	CSNK1E;CSNK1D	Casein kinase I isoform epsilon;Casein kinase I isoform delta	>sp|P49674|KC1E_HUMAN Casein kinase I isoform epsilon OS=Homo sapiens GN=CSNK1E PE=1 SV=1;>sp|P48730|KC1D_HUMAN Casein kinase I isoform delta OS=Homo sapiens GN=CSNK1D PE=1 SV=2;>sp|P48730-2|KC1D_HUMAN Isoform 2 of Casein kinase I isoform delta OS=Homo sap	DesBiotin(K)	_DVK(de)PDNFLMGLGK_	DVK(1)PDNFLMGLGK	2	815.437	1628.86	687890000	855520000	980510	6227100	157830000	546300000	890730000	854980000		16065000	348730000	1018500000	428720000	497690000			252090000	317070000	100	80.4061	63.8559	18.4484	0.727873	0.11461	100	104.181	119.126	40.7881	1.87899	0	100	86.142	63.7083	50.652	0	0	100	86.142
P50990	P50990	P50990	CCT8	T-complex protein 1 subunit theta	>sp|P50990|TCPQ_HUMAN T-complex protein 1 subunit theta OS=Homo sapiens GN=CCT8 PE=1 SV=4	DesBiotin(K)	_TSIMSK(de)QYGNEVFLAK_	TSIMSK(1)QYGNEVFLAK	2	1006.53	2011.04	8596900000	9102050000	289000000	4424200000	8042300000	8171000000	8891000000	8613050000	482700000	6378600000	9557600000	10229000000	3901000000	3706200000	190340000	3595300000	5020200000	4016200000	100	94.4502	89.771	88.357	48.6066	3.17511	100	103.227	118.762	110.966	74.0574	5.60429	100	105.256	108.364	135.454	97.0077	5.13572	100	103.227
Q9NYV4;Q9NYV4-2;Q9NYV4-3	Q9NYV4	Q9NYV4	CDK12	Cyclin-dependent kinase 12	>sp|Q9NYV4|CDK12_HUMAN Cyclin-dependent kinase 12 OS=Homo sapiens GN=CDK12 PE=1 SV=2;>sp|Q9NYV4-2|CDK12_HUMAN Isoform 2 of Cyclin-dependent kinase 12 OS=Homo sapiens GN=CDK12;>sp|Q9NYV4-3|CDK12_HUMAN Isoform 3 of Cyclin-dependent kinase 12 OS=Homo sapiens	DesBiotin(K)	_K(de)ETTSGTSTEPVK_	K(1)ETTSGTSTEPVK	2	780.909	1559.8	4901800	6844050			1894400	4590400	7803600	7313950	1505200	1858700	3161400	8669400	2697700	4393900	368190	528500	1481600	2815500	100	71.6213	67.0714	27.6795	0	0	100	106.695	118.532	43.2242	25.4131	20.5799	100	61.3965	64.0775	33.7195	12.028	8.37957	100	71.6213
P61221	P61221	P61221	ABCE1	ATP-binding cassette sub-family E member 1	>sp|P61221|ABCE1_HUMAN ATP-binding cassette sub-family E member 1 OS=Homo sapiens GN=ABCE1 PE=1 SV=1	DesBiotin(K)	_PGEVLGLVGTNGIGK(de)STALK_	PGEVLGLVGTNGIGK(1)STALK	3	703.076	2106.2	160130000	162890000	6105800	9798400	63552000	150350000	212300000	184855000	10207000	22731000	135420000	222220000	115280000	131610000	4258100	11337000	89910000	83594000	100	98.3056	92.3016	39.0153	6.01535	3.74842	100	114.847	120.213	73.2574	12.2967	5.52163	100	87.5921	63.5165	68.3155	8.61409	3.23539	100	98.3056
Q8NG68	Q8NG68	Q8NG68	TTL	Tubulin--tyrosine ligase	>sp|Q8NG68|TTL_HUMAN Tubulin--tyrosine ligase OS=Homo sapiens GN=TTL PE=1 SV=2	DesBiotin(K)	_TCHLTNHCIQK(de)EYSK_	TCHLTNHCIQK(1)EYSK	3	705.675	2114	22165000	22712500		3657000	8416100	22678000	27437000	33907000		8131700	19317000	33168000	11321000	9137300		1524000	7201700	7771900	100	97.5894	99.8481	37.0549	16.1013	0	100	80.9184	97.8205	56.9705	23.9824	0	100	123.899	85.0569	78.8165	16.6789	0	100	97.5894
Q6PHR2;Q6PHR2-3;Q6PHR2-2	Q6PHR2	Q6PHR2	ULK3	Serine/threonine-protein kinase ULK3	>sp|Q6PHR2|ULK3_HUMAN Serine/threonine-protein kinase ULK3 OS=Homo sapiens GN=ULK3 PE=1 SV=2;>sp|Q6PHR2-3|ULK3_HUMAN Isoform 3 of Serine/threonine-protein kinase ULK3 OS=Homo sapiens GN=ULK3;>sp|Q6PHR2-2|ULK3_HUMAN Isoform 2 of Serine/threonine-protein kin	DesBiotin(K)	_EVVAIK(de)CVAK_	EVVAIK(1)CVAK	3	438.26	1311.76	15978000	16044500			6017800	20309000	18708000	20088000			15671000	16535000	14088000	11263000			9147300	14122000	100	99.5855	126.579	37.5069	0	0	100	93.1302	82.3128	78.0117	0	0	100	125.082	125.384	81.2155	0	0	100	99.5855
Q8NFU5	Q8NFU5	Q8NFU5	IPMK	Inositol polyphosphate multikinase	>sp|Q8NFU5|IPMK_HUMAN Inositol polyphosphate multikinase OS=Homo sapiens GN=IPMK PE=1 SV=1	DesBiotin(K)	_FLNGCVPLSHQVAGHMYGKDK(de)_	FLNGCVPLSHQVAGHMYGK(0.429)DK(0.571)	4	639.323	2553.26	92791000	89000000		4912800	42916000	75572000	152430000	144325000			90134000	171530000	49583000	55638000			44571000	36124000	100	104.26	84.9124	48.2202	5.52	0	100	105.616	118.85	62.4521	0	0	100	89.1172	64.9268	80.1089	0	0	100	104.26
Q709F0;Q709F0-2	Q709F0	Q709F0	ACAD11	Acyl-CoA dehydrogenase family member 11	>sp|Q709F0|ACD11_HUMAN Acyl-CoA dehydrogenase family member 11 OS=Homo sapiens GN=ACAD11 PE=1 SV=2;>sp|Q709F0-2|ACD11_HUMAN Isoform 2 of Acyl-CoA dehydrogenase family member 11 OS=Homo sapiens GN=ACAD11	DesBiotin(K)	_MK(de)PGATGESDLAEVLPQHK_	MK(1)PGATGESDLAEVLPQHK	3	735.384	2203.13	459520000	276577500		7730900	238050000	440270000	521510000	469085000		22458000	343520000	551430000	274760000	351910000		13340000	249550000	273140000	100	166.145	159.185	86.0699	2.7952	0	100	111.176	117.554	73.2319	4.78762	0	100	78.0768	77.6164	70.913	3.79074	0	100	111.176
O75879	O75879	O75879	PET112	Glutamyl-tRNA(Gln) amidotransferase subunit B, mitochondrial	>sp|O75879|GATB_HUMAN Glutamyl-tRNA(Gln) amidotransferase subunit B, mitochondrial OS=Homo sapiens GN=PET112 PE=1 SV=1	DesBiotin(K)	_TEVK(de)NLNSIR_	TEVK(1)NLNSIR	2	685.394	1368.77	32975000	39213500			26430000	30363000	61263000	54942500			65447000	75850000	24878000	26500000		9210900	29967000	26369000	100	84.0909	77.43	67.4003	0	0	100	111.504	138.053	119.119	0	0	100	93.8792	99.5057	113.083	34.7581	0	100	93.8792
P63261	P63261	P63261	ACTG1	Actin, cytoplasmic 2;Actin, cytoplasmic 2, N-terminally processed	>sp|P63261|ACTG_HUMAN Actin, cytoplasmic 2 OS=Homo sapiens GN=ACTG1 PE=1 SV=1	Oxidation (M),DesBiotin(K)	_EEEIAALVIDNGSGM(ox)CK(de)AGFAGDDAPR_	EEEIAALVIDNGSGMCK(1)AGFAGDDAPR	3	1002.47	3004.39	92204000	91112500		3439900	61634000	86096000	146520000	116675000			107770000	158010000	97864000	52577000		8259100	92189000	85673000	100	101.198	94.4942	67.646	3.77544	0	100	125.58	135.427	92.3677	0	0	100	186.135	162.948	175.341	15.7086	0	100	125.58
O75063	O75063	O75063	FAM20B	Glycosaminoglycan xylosylkinase	>sp|O75063|XYLK_HUMAN Glycosaminoglycan xylosylkinase OS=Homo sapiens GN=FAM20B PE=1 SV=1	DesBiotin(K)	_GTQLK(de)ALLILEGGQK_	GTQLK(1)ALLILEGGQK	2	883.033	1764.05	17750000	26241500			1799600	17967000	23106000	24068500			8384600	20943000	21401000	22652000			7029700	9167600	100	67.641	68.4679	6.85784	0	0	100	96.001	87.0141	34.8364	0	0	100	94.4773	40.4715	31.0335	0	0	100	94.4773
Q96RQ3	Q96RQ3	Q96RQ3	MCCC1	Methylcrotonoyl-CoA carboxylase subunit alpha, mitochondrial	>sp|Q96RQ3|MCCA_HUMAN Methylcrotonoyl-CoA carboxylase subunit alpha, mitochondrial OS=Homo sapiens GN=MCCC1 PE=1 SV=3	DesBiotin(K)	_IGYPVMIK(de)AVR_	IGYPVMIK(1)AVR	2	721.931	1441.85	166640000	157400000		31903000	111850000	133420000	381060000	368020000		84681000	422280000	453180000	136250000	153270000		44176000	169180000	123490000	100	105.87	84.7649	71.061	20.2687	0	100	103.543	123.14	114.744	23.0099	0	100	88.8954	80.5702	110.38	28.8223	0	100	103.543
P07947;P12931-2;P12931;P06241;P06241-2;P06241-3	P07947;P06241	P06241	YES1;SRC;FYN	Tyrosine-protein kinase Yes;Proto-oncogene tyrosine-protein kinase Src;Tyrosine-protein kinase Fyn	>sp|P07947|YES_HUMAN Tyrosine-protein kinase Yes OS=Homo sapiens GN=YES1 PE=1 SV=3;>sp|P12931-2|SRC_HUMAN Isoform 2 of Proto-oncogene tyrosine-protein kinase Src OS=Homo sapiens GN=SRC;>sp|P12931|SRC_HUMAN Proto-oncogene tyrosine-protein kinase Src OS=Homo	DesBiotin(K)	_QGAK(de)FPIK_	QGAK(1)FPIK	2	542.829	1083.64	1719600000	2290350000		284090000	1411200000	1575000000	2169200000	1885450000	49749000	485200000	1746000000	2281300000	1244100000	1232700000		312470000	1355900000	1036800000	100	75.0802	68.7668	61.615	12.4038	0	100	115.049	120.995	92.6039	25.7339	2.63857	100	100.925	84.1081	109.994	25.3484	0	100	100.925
Q9NWZ3;Q9NWZ3-2	Q9NWZ3	Q9NWZ3	IRAK4	Interleukin-1 receptor-associated kinase 4	>sp|Q9NWZ3|IRAK4_HUMAN Interleukin-1 receptor-associated kinase 4 OS=Homo sapiens GN=IRAK4 PE=1 SV=1;>sp|Q9NWZ3-2|IRAK4_HUMAN Isoform 2 of Interleukin-1 receptor-associated kinase 4 OS=Homo sapiens GN=IRAK4	DesBiotin(K)	_GYVNNTTVAVK(de)K_	GYVNNTTVAVK(0.998)K(0.002)	2	745.422	1488.83	206990000	229780000		92603000	188510000	172350000	436200000	430670000		217070000	380910000	482400000	120260000	143600000	2874000	102540000	160990000	133210000	100	90.0818	75.0065	82.0393	40.3007	0	100	101.284	112.012	88.4459	50.4029	0	100	83.7465	92.7646	112.11	71.4067	2.00139	100	90.0818
Q15418-2;Q15418;Q15418-3	Q15418-2	Q15418-2	RPS6KA1	Ribosomal protein S6 kinase alpha-1	>sp|Q15418-2|KS6A1_HUMAN Isoform 2 of Ribosomal protein S6 kinase alpha-1 OS=Homo sapiens GN=RPS6KA1;>sp|Q15418|KS6A1_HUMAN Ribosomal protein S6 kinase alpha-1 OS=Homo sapiens GN=RPS6KA1 PE=1 SV=2;>sp|Q15418-3|KS6A1_HUMAN Isoform 3 of Ribosomal protein S6	DesBiotin(K)	_DLK(de)PSNILYVDESGNPECLR_	DLK(1)PSNILYVDESGNPECLR	3	839.088	2514.24	845490000	969655000	8064800	104350000	585150000	842850000	2006400000	1832700000		297990000	1631400000	2258800000	696200000	730230000	9080300		870610000	655230000	100	87.1949	86.9227	60.3462	10.7616	0.831718	100	109.478	123.25	89.0162	16.2596	0	100	95.3398	89.7293	119.224	0	1.24348	100	95.3398
O96017-9;O96017;O96017-4;O96017-12;O96017-7;O96017-8	O96017-9	O96017-9	CHEK2	Serine/threonine-protein kinase Chk2	>sp|O96017-9|CHK2_HUMAN Isoform 9 of Serine/threonine-protein kinase Chk2 OS=Homo sapiens GN=CHEK2;>sp|O96017|CHK2_HUMAN Serine/threonine-protein kinase Chk2 OS=Homo sapiens GN=CHEK2 PE=1 SV=1;>sp|O96017-4|CHK2_HUMAN Isoform 4 of Serine/threonine-protein k	DesBiotin(K)	_VAIK(de)IISK_	VAIK(1)IISK	2	534.363	1066.71	492020000	581380000	19427000	192050000	468900000	511830000	897180000	613855000	18683000	266070000	701400000	933200000	451790000	430190000	9552600	118520000	468510000	369800000	100	84.6297	88.0371	80.6529	33.0335	3.34153	100	146.155	152.023	114.262	43.3441	3.04355	100	105.021	85.962	108.908	27.5506	2.22055	100	105.021
Q9UBS0	Q9UBS0	Q9UBS0	RPS6KB2	Ribosomal protein S6 kinase beta-2	>sp|Q9UBS0|KS6B2_HUMAN Ribosomal protein S6 kinase beta-2 OS=Homo sapiens GN=RPS6KB2 PE=1 SV=2	DesBiotin(K)	_DLK(de)PENIMLSSQGHIK_	DLK(1)PENIMLSSQGHIK	3	669.363	2005.07	187230000	219435000	37083000	235180000	181010000	165280000	1282900000	1188250000		1793700000	1566900000	1476200000	112890000	90671000	29019000	124530000	115930000	91008000	100	85.3237	75.3207	82.4891	107.175	16.8993	100	107.965	124.233	131.866	150.953	0	100	124.505	100.372	127.858	137.343	32.0047	100	107.965
O75460	O75460	O75460	ERN1	Serine/threonine-protein kinase/endoribonuclease IRE1;Serine/threonine-protein kinase;Endoribonuclease	>sp|O75460|ERN1_HUMAN Serine/threonine-protein kinase/endoribonuclease IRE1 OS=Homo sapiens GN=ERN1 PE=1 SV=2	DesBiotin(K)	_DLK(de)PHNILISMPNAHGK_	DLK(1)PHNILISMPNAHGK	3	694.382	2080.13	54015000	46179000		18929000	49151000	42720000	96052000	84181000		60314000	108030000	103020000	29821000	33167000		19403000	48215000	29556000	100	116.969	92.5096	106.436	40.9905	0	100	114.102	122.379	128.331	71.648	0	100	89.9117	89.1127	145.37	58.5009	0	100	114.102
P49588	P49588	P49588	AARS	Alanine--tRNA ligase, cytoplasmic	>sp|P49588|SYAC_HUMAN Alanyl-tRNA synthetase, cytoplasmic OS=Homo sapiens GN=AARS PE=1 SV=2	Oxidation (M),DesBiotin(K)	_ILPGNMK(de)DNFWEM(ox)GDTGPCGPCSEIHYDR_	ILPGNMK(1)DNFWEMGDTGPCGPCSEIHYDR	3	1203.53	3607.56	16778000	16024000			9799600	15666000	39325000	24456500			19840000	28198000	15496000	10061000			15348000	15035000	100	104.705	97.7659	61.1558	0	0	100	160.796	115.299	81.1236	0	0	100	154.02	149.438	152.549	0	0	100	154.02
Q9Y6M4-2;Q9Y6M4;Q9Y6M4-3;Q9HCP0;Q9HCP0-2;P78368	Q9Y6M4-2;P78368	Q9Y6M4-2	CSNK1G3;CSNK1G1;CSNK1G2	Casein kinase I isoform gamma-3;Casein kinase I isoform gamma-1;Casein kinase I isoform gamma-2	>sp|Q9Y6M4-2|KC1G3_HUMAN Isoform 2 of Casein kinase I isoform gamma-3 OS=Homo sapiens GN=CSNK1G3;>sp|Q9Y6M4|KC1G3_HUMAN Casein kinase I isoform gamma-3 OS=Homo sapiens GN=CSNK1G3 PE=1 SV=2;>sp|Q9Y6M4-3|KC1G3_HUMAN Isoform 3 of Casein kinase I isoform gamma	DesBiotin(K)	_K(de)IGCGNFGELR_	K(1)IGCGNFGELR	2	723.88	1445.74	30850000	36745500			8135400	22064000	29188000	28879500			13011000	23239000	12636000	10850000				13720000	100	83.9559	60.0454	22.1399	0	0	100	101.068	80.4688	45.0527	0	0	100	116.461	126.452	0	0	0	100	101.068
P00533	P00533	P00533	EGFR	Epidermal growth factor receptor	>sp|P00533|EGFR_HUMAN Epidermal growth factor receptor OS=Homo sapiens GN=EGFR PE=1 SV=2	DesBiotin(K)	_IK(de)VLGSGAFGTVYK_	IK(1)VLGSGAFGTVYK	2	818.477	1634.94	25879000	31037500		10324000	19693000	29424000	167420000	174020000	19429000	59494000	202230000	220220000	18185000	18700000		10605000	21584000	20459000	100	83.3798	94.8014	63.4491	33.263	0	100	96.2073	126.549	116.211	34.188	11.1648	100	97.246	109.406	115.422	56.7112	0	100	96.2073
Q86SG6	Q86SG6	Q86SG6	NEK8	Serine/threonine-protein kinase Nek8	>sp|Q86SG6|NEK8_HUMAN Serine/threonine-protein kinase Nek8 OS=Homo sapiens GN=NEK8 PE=1 SV=1	DesBiotin(K)	_DLK(de)TQNILLDK_	DLK(1)TQNILLDK	2	748.938	1495.86	107980000	104373500	5898000	61358000	83916000	97564000	101380000	98387500	11946000	89944000	104630000	107320000	66272000	61623000	4733500	64565000	77070000	62487000	100	103.455	93.4758	80.3997	58.787	5.65086	100	103.042	109.079	106.345	91.4181	12.1418	100	107.544	101.402	125.067	104.774	7.68139	100	103.455
Q9NRH2;Q9NRH2-2	Q9NRH2	Q9NRH2	SNRK	SNF-related serine/threonine-protein kinase	>sp|Q9NRH2|SNRK_HUMAN SNF-related serine/threonine-protein kinase OS=Homo sapiens GN=SNRK PE=1 SV=2;>sp|Q9NRH2-2|SNRK_HUMAN Isoform 2 of SNF-related serine/threonine-protein kinase OS=Homo sapiens GN=SNRK	DesBiotin(K)	_DLK(de)PENVVFFEK_	DLK(1)PENVVFFEK	2	830.951	1659.89	41970000	47105000			24653000	37053000	73540000	72334000			64534000	89660000	30831000	32760000			38342000	31081000	100	89.0988	78.6604	52.3363	0	0	100	101.667	123.953	89.2167	0	0	100	94.1117	94.8748	117.039	0	0	100	94.1117
P45985-2;P45985	P45985-2	P45985-2	MAP2K4	Dual specificity mitogen-activated protein kinase kinase 4	>sp|P45985-2|MP2K4_HUMAN Isoform 2 of Dual specificity mitogen-activated protein kinase kinase 4 OS=Homo sapiens GN=MAP2K4;>sp|P45985|MP2K4_HUMAN Dual specificity mitogen-activated protein kinase kinase 4 OS=Homo sapiens GN=MAP2K4 PE=1 SV=1	Oxidation (M),DesBiotin(K)	_MVHKPSGQIM(ox)AVK(de)R_	MVHKPSGQIMAVK(1)R	3	598.667	1792.98	43213000	43706000		1211800	13059000	32918000	68643000	49648500		3093900	34013000	71552000	32899000	23895000				29851000	100	98.872	75.3169	29.8792	2.77262	0	100	138.258	144.117	68.5076	6.23161	0	100	137.682	124.926	0	0	0	100	137.682
O14920;O14920-3;O14920-2	O14920	O14920	IKBKB	Inhibitor of nuclear factor kappa-B kinase subunit beta	>sp|O14920|IKKB_HUMAN Inhibitor of nuclear factor kappa-B kinase subunit beta OS=Homo sapiens GN=IKBKB PE=1 SV=1;>sp|O14920-3|IKKB_HUMAN Isoform 3 of Inhibitor of nuclear factor kappa-B kinase subunit beta OS=Homo sapiens GN=IKBKB;>sp|O14920-2|IKKB_HUMAN I	DesBiotin(K)	_DLK(de)PENIVLQQGEQR_	DLK(1)PENIVLQQGEQR	3	655.025	1962.05	231310000	302950000				208030000	756150000	721135000			448140000	733430000	344860000	381000000			197730000	316240000	100	76.3525	68.6681	0	0	0	100	104.856	101.705	62.1437	0	0	100	90.5144	83.0026	51.8976	0	0	100	90.5144
Q14566	Q14566	Q14566	MCM6	DNA replication licensing factor MCM6	>sp|Q14566|MCM6_HUMAN DNA replication licensing factor MCM6 OS=Homo sapiens GN=MCM6 PE=1 SV=1	DesBiotin(K)	_GDINVCIVGDPSTAK(de)SQFLK_	GDINVCIVGDPSTAK(1)SQFLK	3	782.41	2344.21	285340000	381740000	2817300	20356000	213600000	363710000	835670000	731645000	5816500	33766000	692540000	863850000	296670000	399170000		22822000	339620000	254930000	100	74.7472	95.2769	55.9543	5.33243	0.738015	100	114.218	118.07	94.6552	4.61508	0.794989	100	74.3217	63.865	85.0815	5.71736	0	100	74.7472
P22234-2;P22234	P22234-2	P22234-2	PAICS	Multifunctional protein ADE2;Phosphoribosylaminoimidazole-succinocarboxamide synthase;Phosphoribosylaminoimidazole carboxylase	>sp|P22234-2|PUR6_HUMAN Isoform 2 of Multifunctional protein ADE2 OS=Homo sapiens GN=PAICS;>sp|P22234|PUR6_HUMAN Multifunctional protein ADE2 OS=Homo sapiens GN=PAICS PE=1 SV=3	DesBiotin(K)	_NHLEGK(de)AAISNK_	NHLEGK(1)AAISNK	3	493.276	1476.8	39026000	48830000	9618800	14499000	36632000	44259000	81122000	68102500	20774000	27262000	64553000	80602000	38496000	34294000	8784200	12800000	40835000	32366000	100	79.9222	90.639	75.0195	29.6928	19.6985	100	119.118	118.354	94.788	40.0308	30.504	100	112.253	94.378	119.073	37.3243	25.6144	100	112.253
Q9BRS2	Q9BRS2	Q9BRS2	RIOK1	Serine/threonine-protein kinase RIO1	>sp|Q9BRS2|RIOK1_HUMAN Serine/threonine-protein kinase RIO1 OS=Homo sapiens GN=RIOK1 PE=1 SV=2	DesBiotin(K)	_LNVTDSVINK(de)VTEK_	LNVTDSVINK(1)VTEK	2	878.496	1754.98	9544100	10911000			2021600	7066700	13008000	15843000	1860600		8503300	17031000	5104800	6766800				4352400	100	87.4723	64.7667	18.5281	0	0	100	82.1057	107.499	53.6723	0	11.744	100	75.4389	64.3199	0	0	0	100	82.1057
Q96GX5;Q96GX5-3;Q96GX5-2	Q96GX5	Q96GX5	MASTL	Serine/threonine-protein kinase greatwall	>sp|Q96GX5|GWL_HUMAN Serine/threonine-protein kinase greatwall OS=Homo sapiens GN=MASTL PE=1 SV=1;>sp|Q96GX5-3|GWL_HUMAN Isoform 3 of Serine/threonine-protein kinase greatwall OS=Homo sapiens GN=MASTL;>sp|Q96GX5-2|GWL_HUMAN Isoform 2 of Serine/threonine-pr	DesBiotin(K)	_ADMINK(de)NMTHQVQAER_	ADMINK(1)NMTHQVQAER	3	694.679	2081.01	34119000	41499500		2477300	21796000	30226000	83559000	83941000		8369400	76762000	104170000	22418000	32376000		4182000	27940000	22643000	100	82.2154	72.8346	52.5211	5.96947	0	100	99.5449	124.099	91.4476	9.97057	0	100	69.2426	69.9376	86.2985	12.917	0	100	82.2154
Q9BQI3;Q9BQI3-2	Q9BQI3	Q9BQI3	EIF2AK1	Eukaryotic translation initiation factor 2-alpha kinase 1	>sp|Q9BQI3|E2AK1_HUMAN Eukaryotic translation initiation factor 2-alpha kinase 1 OS=Homo sapiens GN=EIF2AK1 PE=1 SV=2;>sp|Q9BQI3-2|E2AK1_HUMAN Isoform 2 of Eukaryotic translation initiation factor 2-alpha kinase 1 OS=Homo sapiens GN=EIF2AK1	DesBiotin(K)	_LDGQYYAIK(de)K_	LDGQYYAIK(0.998)K(0.002)	2	697.888	1393.76	28960000	36617000		8724900	21994000	25911000	50143000	50078000		23123000	43714000	67550000	21073000	24048000		11082000	20352000	20122000	100	79.0889	70.7622	60.065	23.8275	0	100	100.13	134.89	87.2918	46.174	0	100	87.6289	83.6743	84.6307	46.0828	0	100	87.6289
Q05513;Q05513-2	Q05513	Q05513	PRKCZ	Protein kinase C zeta type	>sp|Q05513|KPCZ_HUMAN Protein kinase C zeta type OS=Homo sapiens GN=PRKCZ PE=1 SV=4;>sp|Q05513-2|KPCZ_HUMAN Isoform 2 of Protein kinase C zeta type OS=Homo sapiens GN=PRKCZ	DesBiotin(K)	_NDQIYAMK(de)VVK_	NDQIYAMK(1)VVK	2	752.913	1503.81	36739000	49638500			9325300	22989000	17800000	20840500			11952000	20777000	23441000	22134000			10097000	21998000	100	74.0131	46.3128	18.7864	0	0	100	85.4106	99.6953	57.3499	0	0	100	105.905	99.3856	45.6176	0	0	100	85.4106
P38919	P38919	P38919	EIF4A3	Eukaryotic initiation factor 4A-III	>sp|P38919|IF4A3_HUMAN Eukaryotic initiation factor 4A-III OS=Homo sapiens GN=EIF4A3 PE=1 SV=4	DesBiotin(K)	_DVIAQSQSGTGK(de)_	DVIAQSQSGTGK(1)	2	693.865	1385.72	67898000	83362500		1820900	26699000	37773000	116690000	106515000		5144600	61835000	106070000	30641000	40165000			27716000	26736000	100	81.4491	45.3117	32.0276	2.18432	0	100	109.553	99.5822	58.0529	4.82993	0	100	76.2878	66.5654	69.0054	0	0	100	81.4491
Q15046;Q15046-2	Q15046	Q15046	KARS	Lysine--tRNA ligase	>sp|Q15046|SYK_HUMAN Lysyl-tRNA synthetase OS=Homo sapiens GN=KARS PE=1 SV=3;>sp|Q15046-2|SYK_HUMAN Isoform Mitochondrial of Lysyl-tRNA synthetase OS=Homo sapiens GN=KARS	DesBiotin(K)	_K(de)EICNAYTELNDPMR_	K(1)EICNAYTELNDPMR	3	683.996	2048.97	411550000	405140000	10006000	70025000	231120000	343630000	434680000	375235000	21260000	136520000	346070000	256740000	228800000	251110000	7659100	71949000	233240000	250590000	100	101.582	84.8176	57.0469	17.2841	2.46976	100	115.842	68.4211	92.2275	36.3825	5.66578	100	91.1154	99.7929	92.8836	28.6524	3.0501	100	101.582
P78368	P78368	P78368	CSNK1G2	Casein kinase I isoform gamma-2	>sp|P78368|KC1G2_HUMAN Casein kinase I isoform gamma-2 OS=Homo sapiens GN=CSNK1G2 PE=1 SV=1	DesBiotin(K)	_DVK(de)PENFLVGR_	DVK(1)PENFLVGR	2	735.409	1468.8	193940000	214505000				144480000	169520000	150415000			88321000	167650000	127250000	127410000			75559000	130850000	100	90.4128	67.3551	0	0	0	100	112.702	111.458	58.7182	0	0	100	99.8744	102.7	59.3038	0	0	100	99.8744
Q9UHD1;Q9UHD1-2	Q9UHD1	Q9UHD1	CHORDC1	Cysteine and histidine-rich domain-containing protein 1	>sp|Q9UHD1|CHRD1_HUMAN Cysteine and histidine-rich domain-containing protein 1 OS=Homo sapiens GN=CHORDC1 PE=1 SV=2;>sp|Q9UHD1-2|CHRD1_HUMAN Isoform 2 of Cysteine and histidine-rich domain-containing protein 1 OS=Homo sapiens GN=CHORDC1	DesBiotin(K)	_ELCELKPK(de)FQEHIIQAPKPVEAIK_	ELCELKPK(1)FQEHIIQAPKPVEAIK	4	761.177	3040.68	87058000	85872500	16276000	28021000	97281000	99701000	298890000	365230000	42155000	113680000	405790000	331730000	66099000	76813000	15074000	42803000	89115000	53617000	100	101.381	116.104	113.285	32.6309	18.9537	100	81.8361	90.8277	111.105	31.1256	11.542	100	86.0518	69.802	116.016	55.7236	19.6243	100	86.0518
O43681	O43681	O43681	ASNA1	ATPase ASNA1	>sp|O43681|ASNA_HUMAN ATPase ASNA1 OS=Homo sapiens GN=ASNA1 PE=1 SV=2	DesBiotin(K)	_GGVGK(de)TTCSCSLAVQLSK_	GGVGK(1)TTCSCSLAVQLSK	3	683.687	2048.04	284420000	286295000	912780	73547000	215720000	273090000	376600000	408570000	11594000	133720000	561640000	361450000	227440000	203970000	1584700	76425000	253510000	207930000	100	99.3451	95.3876	75.3489	25.6892	0.318825	100	92.1751	88.4671	137.465	32.7288	2.8377	100	111.507	101.941	124.288	37.4687	0.776928	100	99.3451
Q13085-4;Q13085;Q13085-2;Q13085-3	Q13085-4	Q13085-4	ACACA	Acetyl-CoA carboxylase 1;Biotin carboxylase	>sp|Q13085-4|ACACA_HUMAN Isoform 4 of Acetyl-CoA carboxylase 1 OS=Homo sapiens GN=ACACA;>sp|Q13085|ACACA_HUMAN Acetyl-CoA carboxylase 1 OS=Homo sapiens GN=ACACA PE=1 SV=2;>sp|Q13085-2|ACACA_HUMAN Isoform 2 of Acetyl-CoA carboxylase 1 OS=Homo sapiens GN=ACA	Oxidation (M),DesBiotin(K)	_HQK(de)IIEEAPATIATPAVFEHM(ox)EQCAVK_	HQK(1)IIEEAPATIATPAVFEHMEQCAVK	4	815.917	3259.64	88100000	92522500		2240500	52211000	81674000	176900000	127755000			100540000	154210000	106540000	78620000		11984000	108430000	87395000	100	95.2201	88.2747	56.4306	2.42157	0	100	138.468	120.708	78.6975	0	0	100	135.513	111.161	137.917	15.2429	0	100	135.513
Q8NG68	Q8NG68	Q8NG68	TTL	Tubulin--tyrosine ligase	>sp|Q8NG68|TTL_HUMAN Tubulin--tyrosine ligase OS=Homo sapiens GN=TTL PE=1 SV=2	DesBiotin(K)	_EDGEGNVWIAK(de)SSAGAK_	EDGEGNVWIAK(1)SSAGAK	2	957.981	1913.95	15822000	18013000		3725800	9828900	14197000	17848000	23368500		9676900	18464000	26224000	4403700	5801500			4223200	4212600	100	87.8366	78.8153	54.5656	20.684	0	100	76.3763	112.219	79.0123	41.41	0	100	75.9062	72.6123	72.795	0	0	100	76.3763
P48643	P48643	P48643	CCT5	T-complex protein 1 subunit epsilon	>sp|P48643|TCPE_HUMAN T-complex protein 1 subunit epsilon OS=Homo sapiens GN=CCT5 PE=1 SV=1	Oxidation (M),DesBiotin(K)	_TSLGPNGLDK(de)M(ox)MVDK_	TSLGPNGLDK(1)MMVDK	2	909.46	1816.91	87556000	87911000	2073500	22520000	78605000	62112000	166740000	138795000		41468000	176920000	187740000	63255000	61102000		34564000	83573000	62946000	100	99.5962	70.6533	89.4143	25.6168	2.35864	100	120.134	135.264	127.469	29.8772	0	100	103.524	103.018	136.776	56.5677	0	100	103.524
Q99567	Q99567	Q99567	NUP88	Nuclear pore complex protein Nup88	>sp|Q99567|NUP88_HUMAN Nuclear pore complex protein Nup88 OS=Homo sapiens GN=NUP88 PE=1 SV=2	DesBiotin(K)	_EMVK(de)QINDIR_	EMVK(1)QINDIR	2	721.395	1440.78	19020000	22547000	2293300	5900900	13805000	16574000	53646000	51061500	10622000	18394000	44161000	52152000	9379700	11552000	1446300	4586300	12565000	10763000	100	84.3571	73.5087	61.2277	26.1716	10.1712	100	105.062	102.136	86.4859	36.0232	20.8024	100	81.1955	93.17	108.769	39.7014	12.5199	100	84.3571
Q9Y3B8;Q9Y3B8-2	Q9Y3B8	Q9Y3B8	REXO2	Oligoribonuclease, mitochondrial	>sp|Q9Y3B8|ORN_HUMAN Oligoribonuclease, mitochondrial OS=Homo sapiens GN=REXO2 PE=1 SV=3;>sp|Q9Y3B8-2|ORN_HUMAN Isoform 2 of Oligoribonuclease, mitochondrial OS=Homo sapiens GN=REXO2	DesBiotin(K)	_IIDVSTVK(de)ELCR_	IIDVSTVK(1)ELCR	2	814.956	1627.9	651570000	741795000	92707000	299290000	634440000	661910000	1582300000	1522400000	340230000	1248200000	1526900000	1536800000	502650000	494680000	93650000	300330000	613810000	428960000	100	87.8369	89.2309	85.5277	40.3467	12.4977	100	103.935	100.946	100.296	81.989	22.3483	100	101.611	86.7146	124.082	60.712	18.9314	100	101.611
Q92989;Q92989-2	Q92989	Q92989	CLP1	Polyribonucleotide 5-hydroxyl-kinase Clp1	>sp|Q92989|CLP1_HUMAN Polyribonucleotide 5-hydroxyl-kinase Clp1 OS=Homo sapiens GN=CLP1 PE=1 SV=1;>sp|Q92989-2|CLP1_HUMAN Isoform 2 of Polyribonucleotide 5-hydroxyl-kinase Clp1 OS=Homo sapiens GN=CLP1	DesBiotin(K)	_TVLLPK(de)SGGVVER_	TVLLPK(1)SGGVVER	2	775.967	1549.92	28727000	36488000	660580	9172800	24133000	25798000	66554000	61691500	1378600	15224000	58685000	65015000	22762000	22675000		12669000	26840000	19749000	100	78.73	70.7027	66.1396	25.1392	1.8104	100	107.882	105.387	95.1266	24.6776	2.23467	100	100.384	87.0959	118.368	55.8721	0	100	100.384
Q58A45;Q58A45-3;Q58A45-4;Q58A45-2	Q58A45	Q58A45	PAN3	PAB-dependent poly(A)-specific ribonuclease subunit 3	>sp|Q58A45|PAN3_HUMAN PAB-dependent poly(A)-specific ribonuclease subunit 3 OS=Homo sapiens GN=PAN3 PE=1 SV=3;>sp|Q58A45-3|PAN3_HUMAN Isoform 3 of PAB-dependent poly(A)-specific ribonuclease subunit 3 OS=Homo sapiens GN=PAN3;>sp|Q58A45-4|PAN3_HUMAN Isoform	DesBiotin(K)	_VMDPTK(de)ILITGK_	VMDPTK(1)ILITGK	2	756.447	1510.88	1161700000	1401300000	0	621030000	1040500000	1135100000	1359800000	1136550000	38893000	885540000	1317400000	1413100000	832960000	949240000	13517000	798590000	1127800000	1017000000	100	82.9016	81.0034	74.2525	44.3181	0	100	119.643	124.332	115.912	77.9147	3.42202	100	87.7502	107.138	118.811	84.1294	1.42398	100	87.7502
A0AVT1;A0AVT1-2	A0AVT1	A0AVT1	UBA6	Ubiquitin-like modifier-activating enzyme 6	>sp|A0AVT1|UBA6_HUMAN Ubiquitin-like modifier-activating enzyme 6 OS=Homo sapiens GN=UBA6 PE=1 SV=1;>sp|A0AVT1-2|UBA6_HUMAN Isoform 2 of Ubiquitin-like modifier-activating enzyme 6 OS=Homo sapiens GN=UBA6	DesBiotin(K)	_PK(de)SYTAADATLK_	PK(1)SYTAADATLK	2	731.401	1460.79	40923000	58390500		16114000	38340000	41731000	81678000	61040500	1978500	18338000	68047000	85373000	34081000	40785000		12522000	38143000	36707000	100	70.085	71.4688	65.6614	27.597	0	100	133.81	139.863	111.478	30.0423	3.24129	100	83.5626	90.0012	93.5221	30.7025	0	100	83.5626
Q9BUJ2;Q9BUJ2-2;Q9BUJ2-4;Q9BUJ2-3	Q9BUJ2	Q9BUJ2	HNRNPUL1	Heterogeneous nuclear ribonucleoprotein U-like protein 1	>sp|Q9BUJ2|HNRL1_HUMAN Heterogeneous nuclear ribonucleoprotein U-like protein 1 OS=Homo sapiens GN=HNRNPUL1 PE=1 SV=2;>sp|Q9BUJ2-2|HNRL1_HUMAN Isoform 2 of Heterogeneous nuclear ribonucleoprotein U-like protein 1 OS=Homo sapiens GN=HNRNPUL1;>sp|Q9BUJ2-4|HN	DesBiotin(K)	_RTDEEGK(de)DVPDHAVLEMK_	RTDEEGK(1)DVPDHAVLEMK	3	755.711	2264.11	132480000	125335000		2252000	64203000	100290000	248340000	211860000		7721400	160860000	264230000	28314000	24486000			31472000	30160000	100	105.701	80.0176	51.2251	1.79678	0	100	117.219	124.719	75.9275	3.64458	0	100	115.633	123.172	128.531	0	0	100	115.633
Q99683	Q99683	Q99683	MAP3K5	Mitogen-activated protein kinase kinase kinase 5	>sp|Q99683|M3K5_HUMAN Mitogen-activated protein kinase kinase kinase 5 OS=Homo sapiens GN=MAP3K5 PE=1 SV=1	DesBiotin(K)	_DIK(de)GDNVLINTYSGVLK_	DIK(1)GDNVLINTYSGVLK	3	682.381	2044.12	61003000	75628000		10319000	51407000	74698000	149650000	143545000	3018200	36625000	149990000	181180000	40730000	63777000		15204000	71463000	54357000	100	80.6619	98.7703	67.9735	13.6444	0	100	104.253	126.218	104.49	25.5146	2.10262	100	63.8631	85.2298	112.051	23.8393	0	100	80.6619
Q9NZM5	Q9NZM5	Q9NZM5	GLTSCR2	Glioma tumor suppressor candidate region gene 2 protein	>sp|Q9NZM5|GSCR2_HUMAN Glioma tumor suppressor candidate region gene 2 protein OS=Homo sapiens GN=GLTSCR2 PE=1 SV=2	DesBiotin(K)	_K(de)EQLWEK_	K(1)EQLWEK	2	578.822	1155.63	9155700	9256950		2209200	7616100	6703600	19087000	17606000		6175300	19605000	20392000	6723500	10572000		2794700	9534700	6204400	100	98.9062	72.4169	82.2744	23.8653	0	100	108.412	115.824	111.354	35.075	0	100	63.5972	58.6871	90.1882	26.4349	0	100	98.9062
O43172-2;O43172	O43172-2	O43172-2	PRPF4	U4/U6 small nuclear ribonucleoprotein Prp4	>sp|O43172-2|PRP4_HUMAN Isoform 2 of U4/U6 small nuclear ribonucleoprotein Prp4 OS=Homo sapiens GN=PRPF4;>sp|O43172|PRP4_HUMAN U4/U6 small nuclear ribonucleoprotein Prp4 OS=Homo sapiens GN=PRPF4 PE=1 SV=2	DesBiotin(K)	_SKEEYQQTWYHEGPNSLK(de)VAR_	SKEEYQQTWYHEGPNSLK(1)VAR	4	687.345	2745.35	15395000	14600500		2826800	6731900	13098000	27237000	19567000	6070100	4376500	17862000	28977000	10640000	8659500			9206900	10094000	100	105.442	89.7093	46.1073	19.361	0	100	139.199	148.091	91.2863	22.3667	31.0221	100	122.871	116.566	106.321	0	0	100	122.871
Q96BR1;Q96BR1-2	Q96BR1	Q96BR1	SGK3	Serine/threonine-protein kinase Sgk3	>sp|Q96BR1|SGK3_HUMAN Serine/threonine-protein kinase Sgk3 OS=Homo sapiens GN=SGK3 PE=1 SV=1;>sp|Q96BR1-2|SGK3_HUMAN Isoform 2 of Serine/threonine-protein kinase Sgk3 OS=Homo sapiens GN=SGK3	DesBiotin(K)	_FYAVK(de)VLQK_	FYAVK(1)VLQK	2	646.392	1290.77	173680000	197505000	11428000	108700000	148660000	160740000	430220000	409225000	43306000	359190000	429780000	497100000	151730000	142730000	12332000	130600000	178070000	139170000	100	87.937	81.3853	75.269	55.0366	5.78618	100	105.13	121.474	105.023	87.7732	10.5824	100	106.306	97.5058	124.76	91.5014	8.64009	100	105.13
P08581-2;P08581	P08581-2	P08581-2	MET	Hepatocyte growth factor receptor	>sp|P08581-2|MET_HUMAN Isoform 2 of Hepatocyte growth factor receptor OS=Homo sapiens GN=MET;>sp|P08581|MET_HUMAN Hepatocyte growth factor receptor OS=Homo sapiens GN=MET PE=1 SV=4	DesBiotin(K)	_EYYSVHNK(de)TGAK_	EYYSVHNK(1)TGAK	3	531.607	1591.8	36601000	39414000		20402000	27572000	31220000	52997000	47474000	4889900	41624000	60906000	53932000	28487000	32581000	5389300	23370000	35980000	33219000	100	92.8629	79.2104	69.9548	51.7633	0	100	111.634	113.603	128.293	87.6775	10.3002	100	87.4344	101.958	110.432	71.7289	16.5412	100	92.8629
Q9UP95;Q9UP95-2;Q9UP95-3	Q9UP95	Q9UP95	SLC12A4	Solute carrier family 12 member 4	>sp|Q9UP95|S12A4_HUMAN Solute carrier family 12 member 4 OS=Homo sapiens GN=SLC12A4 PE=1 SV=2;>sp|Q9UP95-2|S12A4_HUMAN Isoform 2 of Solute carrier family 12 member 4 OS=Homo sapiens GN=SLC12A4;>sp|Q9UP95-3|S12A4_HUMAN Isoform 3 of Solute carrier family 12	DesBiotin(K)	_DK(de)YMTETWDPSHAPDNFR_	DK(1)YMTETWDPSHAPDNFR	3	802.699	2405.07	195900000	185080000		64783000	142630000	161060000	277420000	257780000		195480000	279000000	295280000	108730000	118500000		66420000	140690000	102050000	100	105.846	87.0218	77.064	35.0027	0	100	107.619	114.547	108.232	75.8321	0	100	91.7553	86.1181	118.726	56.0506	0	100	105.846
P48426;P78356;P78356-2	P48426;P78356	P48426	PIP4K2A;PIP4K2B	Phosphatidylinositol 5-phosphate 4-kinase type-2 alpha;Phosphatidylinositol 5-phosphate 4-kinase type-2 beta	>sp|P48426|PI42A_HUMAN Phosphatidylinositol-5-phosphate 4-kinase type-2 alpha OS=Homo sapiens GN=PIP4K2A PE=1 SV=2;>sp|P78356|PI42B_HUMAN Phosphatidylinositol-5-phosphate 4-kinase type-2 beta OS=Homo sapiens GN=PIP4K2B PE=1 SV=1;>sp|P78356-2|PI42B_HUMAN Is	DesBiotin(K)	_FK(de)EYCPMVFR_	FK(1)EYCPMVFR	2	786.889	1571.76	50101000	47517000		25471000	34020000	42311000	76069000	72855500	25582000	66785000	69712000	79600000	20037000	22160000	3944800	19312000	21142000	17695000	100	105.438	89.0439	71.5954	53.604	0	100	104.411	109.257	95.6853	91.6678	35.1133	100	90.4197	79.8511	95.4061	87.148	17.8014	100	104.411
P49915	P49915	P49915	GMPS	GMP synthase [glutamine-hydrolyzing]	>sp|P49915|GUAA_HUMAN GMP synthase [glutamine-hydrolyzing] OS=Homo sapiens GN=GMPS PE=1 SV=1	DesBiotin(K)	_EEGK(de)VIEPLK_	EEGK(1)VIEPLK	2	669.387	1336.76	29646000	33050000		13858000	24146000	26174000	47884000	44582000	14766000	34335000	45424000	51854000	23938000	25520000	5747700	11986000	26920000	20201000	100	89.7005	79.1952	73.059	41.9304	0	100	107.407	116.312	101.889	77.0154	33.121	100	93.8009	79.1575	105.486	46.9671	22.5223	100	93.8009
Q8N556	Q8N556	Q8N556	AFAP1	Actin filament-associated protein 1	>sp|Q8N556|AFAP1_HUMAN Actin filament-associated protein 1 OS=Homo sapiens GN=AFAP1 PE=1 SV=2	DesBiotin(K)	_KPQAILEEK(de)LK_	KPQAILEEK(1)LK	3	498.308	1491.9	13662000	16164500	1963500	3857500	11757000	14486000	46418000	46703000	6068800	11445000	43763000	49528000	9099200	13228000		3623400	14419000	9151400	100	84.5185	89.6161	72.7335	23.864	12.147	100	99.3898	106.049	93.7049	24.5059	12.9945	100	68.7874	69.182	109.004	27.3919	0	100	84.5185
Q8IZL9;Q8IZL9-3;Q8IZL9-2	Q8IZL9	Q8IZL9	CDK20	Cyclin-dependent kinase 20	>sp|Q8IZL9|CDK20_HUMAN Cyclin-dependent kinase 20 OS=Homo sapiens GN=CDK20 PE=1 SV=1;>sp|Q8IZL9-3|CDK20_HUMAN Isoform 3 of Cyclin-dependent kinase 20 OS=Homo sapiens GN=CDK20;>sp|Q8IZL9-2|CDK20_HUMAN Isoform 2 of Cyclin-dependent kinase 20 OS=Homo sapiens	DesBiotin(K)	_DLK(de)PANLLISASGQLK_	DLK(1)PANLLISASGQLK	3	622.035	1863.08	19045000	24784000		8424600	16018000	22199000	36989000	38520500		23635000	38368000	50790000	21292000	22667000		10429000	24336000	19179000	100	76.8439	89.5699	64.6304	33.9921	0	100	96.0242	131.852	99.6041	61.3569	0	100	93.9339	84.612	107.363	46.0096	0	100	93.9339
O14976	O14976	O14976	GAK	Cyclin-G-associated kinase	>sp|O14976|GAK_HUMAN Cyclin-G-associated kinase OS=Homo sapiens GN=GAK PE=1 SV=2	DesBiotin(K)	_DLK(de)VENLLLSNQGTIK_	DLK(1)VENLLLSNQGTIK	3	661.049	1980.13	50995000	65703000	396700	703430	10829000	37133000	82133000	75436500	1593500		31380000	97024000	56390000	70313000		883110	21052000	38592000	100	77.6144	56.5164	16.4817	1.07062	0.603778	100	108.877	128.617	41.5979	0	2.11237	100	80.1985	54.886	29.9404	1.25597	0	100	80.1985
Q9BRS2	Q9BRS2	Q9BRS2	RIOK1	Serine/threonine-protein kinase RIO1	>sp|Q9BRS2|RIOK1_HUMAN Serine/threonine-protein kinase RIO1 OS=Homo sapiens GN=RIOK1 PE=1 SV=2	DesBiotin(K)	_TSILVFK(de)DR_	TSILVFK(1)DR	2	637.877	1273.74	42802000	45753500	4103200	3587900		36458000	51564000	41920000	12493000	12427000	22590000	45106000	29571000	38590000	2479200		16599000	26141000	100	93.5491	79.6835	0	7.8418	8.96806	100	123.006	107.6	53.8884	29.6446	29.802	100	76.6287	67.7403	43.0137	0	6.42446	100	93.5491
P46777	P46777	P46777	RPL5	60S ribosomal protein L5	>sp|P46777|RL5_HUMAN 60S ribosomal protein L5 OS=Homo sapiens GN=RPL5 PE=1 SV=3	DesBiotin(K)	_GAVDGGLSIPHSTK(de)R_	GAVDGGLSIPHSTK(1)R	3	564.313	1689.92	155500000	163955000	1114700	124120000	148660000	143920000	336980000	301525000	2310400	346530000	348190000	337350000	84243000	124370000	7101800	117170000	142370000	99527000	100	94.8431	87.7802	90.6712	75.7037	0.679882	100	111.759	111.881	115.476	114.926	0.766238	100	67.7358	80.0249	114.473	94.2108	5.71022	100	94.8431
A3KMH1;A3KMH1-3;A3KMH1-2	A3KMH1	A3KMH1	KIAA0564	Uncharacterized protein KIAA0564	>sp|A3KMH1|K0564_HUMAN Uncharacterized protein KIAA0564 OS=Homo sapiens GN=KIAA0564 PE=1 SV=2;>sp|A3KMH1-3|K0564_HUMAN Isoform 3 of Uncharacterized protein KIAA0564 OS=Homo sapiens GN=KIAA0564;>sp|A3KMH1-2|K0564_HUMAN Isoform 2 of Uncharacterized protein K	DesBiotin(K)	_DICLIGGK(de)GCGK_	DICLIGGK(0.999)GCGK(0.001)	2	737.381	1472.75	96366000	113600000			36615000	87681000	109190000	112940000			0	101250000	82496000	79238000			58792000	73455000	100	84.8292	77.184	32.2315	0	0	100	96.6797	89.6494	0	0	0	100	104.112	92.7017	74.1967	0	0	100	96.6797
P54760	P54760	P54760	EPHB4	Ephrin type-B receptor 4	>sp|P54760|EPHB4_HUMAN Ephrin type-B receptor 4 OS=Homo sapiens GN=EPHB4 PE=1 SV=2	DesBiotin(K)	_FLEENSSDPTYTSSLGGK(de)IPIR_	FLEENSSDPTYTSSLGGK(1)IPIR	3	869.782	2606.32	353970000	347160000		32284000	216510000	303030000	689920000	714640000			639680000	816340000	261950000	287180000		63080000	329070000	223550000	100	101.962	87.2883	62.3661	9.29946	0	100	96.5409	114.231	89.5108	0	0	100	91.2146	77.8432	114.587	21.9653	0	100	96.5409
P52564;P52564-2	P52564	P52564	MAP2K6	Dual specificity mitogen-activated protein kinase kinase 6	>sp|P52564|MP2K6_HUMAN Dual specificity mitogen-activated protein kinase kinase 6 OS=Homo sapiens GN=MAP2K6 PE=1 SV=1;>sp|P52564-2|MP2K6_HUMAN Isoform 2 of Dual specificity mitogen-activated protein kinase kinase 6 OS=Homo sapiens GN=MAP2K6	DesBiotin(K)	_TIDAGCK(de)PYMAPER_	TIDAGCK(1)PYMAPER	2	902.94	1803.86	14984000	8616350			10728000	15560000	20672000	21666500			22743000	17218000	6569300	6550900			8904600	7152100	100	173.902	180.587	124.507	0	0	100	95.41	79.4683	104.968	0	0	100	100.281	109.177	135.929	0	0	100	100.281
Q96HN2-2;Q96HN2;O43865;O43865-2	Q96HN2-2;O43865	O43865	AHCYL2;AHCYL1	Putative adenosylhomocysteinase 3;Putative adenosylhomocysteinase 2	>sp|Q96HN2-2|SAHH3_HUMAN Isoform 2 of Putative adenosylhomocysteinase 3 OS=Homo sapiens GN=AHCYL2;>sp|Q96HN2|SAHH3_HUMAN Putative adenosylhomocysteinase 3 OS=Homo sapiens GN=AHCYL2 PE=1 SV=1;>sp|O43865|SAHH2_HUMAN Putative adenosylhomocysteinase 2 OS=Homo	DesBiotin(K)	_YLGLNK(de)NGPFKPNYYR_	YLGLNK(1)NGPFKPNYYR	3	714.049	2139.13	283490000	230170000	15872000	41697000	131070000	213600000	366700000	340975000	2941200	131250000	273260000	342790000	184390000	224950000	8777200	45392000	190980000	149010000	100	123.165	92.801	56.9449	18.1157	6.89577	100	107.545	100.532	80.1408	38.4926	0.862585	100	81.9693	66.2414	84.8989	20.1787	3.90184	100	107.545
P78362-2;P78362	P78362-2	P78362-2	SRPK2	SRSF protein kinase 2;SRSF protein kinase 2 N-terminal;SRSF protein kinase 2 C-terminal	>sp|P78362-2|SRPK2_HUMAN Isoform 2 of Serine/threonine-protein kinase SRPK2 OS=Homo sapiens GN=SRPK2;>sp|P78362|SRPK2_HUMAN Serine/threonine-protein kinase SRPK2 OS=Homo sapiens GN=SRPK2 PE=1 SV=3	DesBiotin(K)	_VVK(de)SAQHYTETALDEIK_	VVK(1)SAQHYTETALDEIK	3	710.048	2127.12	31729000	36587500			14859000	23676000	33532000	29048000	3162300		23332000	39302000	20143000	18889000		3337800	17269000	17962000	100	86.7209	64.7106	40.6122	0	0	100	115.437	135.3	80.3222	0	10.8865	100	106.639	95.0924	91.4236	17.6706	0	100	106.639
Q9NRM7	Q9NRM7	Q9NRM7	LATS2	Serine/threonine-protein kinase LATS2	>sp|Q9NRM7|LATS2_HUMAN Serine/threonine-protein kinase LATS2 OS=Homo sapiens GN=LATS2 PE=1 SV=2	DesBiotin(K)	_VDTHALYAMK(de)TLR_	VDTHALYAMK(1)TLR	3	572.315	1713.92	122650000	122255000	7316100	48450000	104860000	104500000	362110000	371780000	46988000	223870000	428680000	421020000	87088000	86477000	5871300	51147000	132020000	84926000	100	100.323	85.4771	85.7715	39.6303	5.9843	100	97.399	113.244	115.305	60.2157	12.6387	100	100.707	98.2065	152.665	59.1452	6.78944	100	100.323
Q13555-6;Q13555;Q13555-8;Q13555-2;Q13555-9;Q13555-7;Q13555-4;Q13555-5;Q13555-3;Q13555-10	Q13555-6	Q13555-6	CAMK2G	Calcium/calmodulin-dependent protein kinase type II subunit gamma	>sp|Q13555-6|KCC2G_HUMAN Isoform 6 of Calcium/calmodulin-dependent protein kinase type II subunit gamma OS=Homo sapiens GN=CAMK2G;>sp|Q13555|KCC2G_HUMAN Calcium/calmodulin-dependent protein kinase type II subunit gamma OS=Homo sapiens GN=CAMK2G PE=1 SV=3;>	DesBiotin(K)	_TSTQEYAAK(de)IINTK_	TSTQEYAAK(1)IINTK	2	882.481	1762.95	1006600000	1162500000	15472000	213520000	731090000	872010000	1610800000	1709500000	54588000	654780000	1734300000	1722900000	733440000	571960000	17946000	336970000	798480000	733200000	100	86.5892	75.0116	62.8895	18.3673	1.33092	100	94.2264	100.784	101.451	38.3024	3.19321	100	128.233	128.191	139.604	58.915	3.13763	100	94.2264
Q9UBT2	Q9UBT2	Q9UBT2	UBA2	SUMO-activating enzyme subunit 2	>sp|Q9UBT2|SAE2_HUMAN SUMO-activating enzyme subunit 2 OS=Homo sapiens GN=UBA2 PE=1 SV=2	DesBiotin(K)	_SK(de)AQVAK_	SK(1)AQVAK	2	464.285	926.555	349180000	394690000	7803900	23271000	332940000	363750000	877560000	377760300	16988000		800900000	855030000	281390000	308890000			349660000	341460000	100	88.4694	92.1609	84.3548	5.89602	1.97722	100	232.306	226.342	212.013	0	4.49703	100	91.0972	110.544	113.199	0	0	100	91.0972
Q13418	Q13418	Q13418	ILK	Integrin-linked protein kinase	>sp|Q13418|ILK_HUMAN Integrin-linked protein kinase OS=Homo sapiens GN=ILK PE=1 SV=2	DesBiotin(K)	_LNENHSGELWK(de)GR_	LNENHSGELWK(1)GR	3	579.301	1734.88	23812000	22110500	1381600	15527000	17863000	18215000	39950000	36067500	4950400	36109000	36612000	39651000	17595000	14430000	1430000	19138000	17460000	14210000	100	107.695	82.3817	80.7897	70.2246	6.24861	100	110.765	109.936	101.51	100.115	13.7254	100	121.933	98.4754	120.998	132.626	9.90991	100	110.765
Q8TBX8	Q8TBX8	Q8TBX8	PIP4K2C	Phosphatidylinositol 5-phosphate 4-kinase type-2 gamma	>sp|Q8TBX8|PI42C_HUMAN Phosphatidylinositol-5-phosphate 4-kinase type-2 gamma OS=Homo sapiens GN=PIP4K2C PE=1 SV=3	DesBiotin(K)	_VK(de)ELPTLK_	VK(1)ELPTLK	2	562.358	1122.7	126660000	160025000	11889000	85372000	121780000	124830000	349830000	326325000	33513000	241750000	311160000	403310000	85111000	106460000	8174700	72132000	120140000	95416000	100	79.1501	78.0066	76.1006	53.3492	7.42946	100	107.203	123.592	95.3528	74.0826	10.2698	100	79.9465	89.6262	112.85	67.755	7.67866	100	79.9465
P60891	P60891	P60891	PRPS1	Ribose-phosphate pyrophosphokinase 1	>sp|P60891|PRPS1_HUMAN Ribose-phosphate pyrophosphokinase 1 OS=Homo sapiens GN=PRPS1 PE=1 SV=2	DesBiotin(K)	_NCTIVSPDAGGAK(de)R_	NCTIVSPDAGGAK(1)R	2	821.423	1640.83	4362500000	4491700000	122670000	1591700000	3369100000	4402000000	5687400000	5993100000	2050900	2840100000	7858500000	6806800000	3221800000	3788500000	790290	0	2935200000	3271700000	100	97.1236	98.003	75.0072	35.4365	2.73104	100	94.8991	113.577	131.126	47.3895	0.034221	100	85.0416	86.3587	77.4766	0	0.0208602	100	94.8991
Q92499	Q92499	Q92499	DDX1	ATP-dependent RNA helicase DDX1	>sp|Q92499|DDX1_HUMAN ATP-dependent RNA helicase DDX1 OS=Homo sapiens GN=DDX1 PE=1 SV=2	DesBiotin(K)	_VPVDEFDGK(de)VTYGQK_	VPVDEFDGK(1)VTYGQK	2	939.486	1876.96	26441000	27211000	3840200	5866400	17860000	27896000	64434000	56024500	8015200		45231000	50410000	13990000	13502000	2120600	4679500	16660000	14595000	100	97.1703	102.517	65.6352	21.5589	14.1127	100	115.01	89.9785	80.7343	0	14.3066	100	103.614	108.095	123.389	34.6578	15.7058	100	103.614
P16066	P16066	P16066	NPR1	Atrial natriuretic peptide receptor 1	>sp|P16066|ANPRA_HUMAN Atrial natriuretic peptide receptor 1 OS=Homo sapiens GN=NPR1 PE=1 SV=1	DesBiotin(K)	_DLDPEQGHTVYAK(de)K_	DLDPEQGHTVYAK(1)K	3	599.644	1795.91	172360000	199730000	12268000	121910000	166980000	179060000	372480000	341510000	41679000	385400000	423780000	435270000	155930000	133190000	14740000	139440000	143030000	125720000	100	86.2965	89.651	83.6029	61.0374	6.14229	100	109.069	127.455	124.09	112.852	12.2043	100	117.073	94.3915	107.388	104.693	11.0669	100	109.069
Q9NWW6;Q9NWW6-2	Q9NWW6	Q9NWW6	NMRK1	Nicotinamide riboside kinase 1	>sp|Q9NWW6|NRK1_HUMAN Nicotinamide riboside kinase 1 OS=Homo sapiens GN=NRK1 PE=1 SV=1;>sp|Q9NWW6-2|NRK1_HUMAN Isoform 2 of Nicotinamide riboside kinase 1 OS=Homo sapiens GN=NRK1	DesBiotin(K)	_TFIIGISGVTNSGK(de)TTLAK_	TFIIGISGVTNSGK(1)TTLAK	3	702.072	2103.19	857400000	1024770000	3654500	68255000	549380000	945940000	1433600000	1243300000	11383000	158310000	1217700000	1607300000	800400000	865060000	3201600	102070000	864430000	606360000	100	83.6676	92.3075	53.6101	6.66052	0.356617	100	115.306	129.277	97.941	12.733	0.915547	100	92.5254	70.0946	99.9272	11.7992	0.370101	100	92.5254
O00750	O00750	O00750	PIK3C2B	Phosphatidylinositol 4-phosphate 3-kinase C2 domain-containing subunit beta	>sp|O00750|P3C2B_HUMAN Phosphatidylinositol-4-phosphate 3-kinase C2 domain-containing subunit beta OS=Homo sapiens GN=PIK3C2B PE=1 SV=2	DesBiotin(K)	_VIFK(de)CGDDLR_	VIFK(1)CGDDLR	2	709.877	1417.74	38379000	45717000		33164000	33143000	36310000	101350000	96700500		59864000	100040000	106750000	31304000	43803000		35717000	44202000	34120000	100	83.9491	79.4234	72.496	72.5419	0	100	104.808	110.392	103.453	61.9066	0	100	71.4654	77.8942	100.911	81.5401	0	100	83.9491
P25098	P25098	P25098	ADRBK1	Beta-adrenergic receptor kinase 1	>sp|P25098|ARBK1_HUMAN Beta-adrenergic receptor kinase 1 OS=Homo sapiens GN=ADRBK1 PE=1 SV=2	DesBiotin(K)	_DLK(de)PANILLDEHGHVR_	DLK(1)PANILLDEHGHVR	4	506.533	2022.1	73870000	80381000	749040	12242000	58736000	83764000	185620000	178955000	3480200	20134000	161180000	223230000	60217000	66275000		15089000	75193000	47597000	100	91.8998	104.209	73.072	15.23	0.931862	100	103.724	124.741	90.0673	11.2509	1.94473	100	90.8593	71.8174	113.456	22.7673	0	100	91.8998
Q16204	Q16204	Q16204	CCDC6	Coiled-coil domain-containing protein 6	>sp|Q16204|CCDC6_HUMAN Coiled-coil domain-containing protein 6 OS=Homo sapiens GN=CCDC6 PE=1 SV=2	DesBiotin(K)	_LASLQQENK(de)VLK_	LASLQQENK(1)VLK	2	783.964	1565.91	84451000	106850500	10380000	21194000	58187000	79791000	160490000	159210000	26115000	57220000	160330000	177420000	61533000	65309000	8105100	26721000	74249000	62434000	100	79.0366	74.6754	54.4565	19.8352	9.71451	100	100.804	111.438	100.703	35.94	16.4029	100	94.2183	95.5979	113.689	40.9147	12.4104	100	94.2183
P52564;P52564-2	P52564	P52564	MAP2K6	Dual specificity mitogen-activated protein kinase kinase 6	>sp|P52564|MP2K6_HUMAN Dual specificity mitogen-activated protein kinase kinase 6 OS=Homo sapiens GN=MAP2K6 PE=1 SV=1;>sp|P52564-2|MP2K6_HUMAN Isoform 2 of Dual specificity mitogen-activated protein kinase kinase 6 OS=Homo sapiens GN=MAP2K6	DesBiotin(K)	_HVPSGQIMAVK(de)R_	HVPSGQIMAVK(1)R	3	506.957	1517.85	1292700000	638574350	8857700		893400000	1167600000	1683600000	796735050	1484700	0	1608000000	2038500000	982550000	1022600000		0	908290000	900820000	100	202.435	182.845	139.905	0	1.38711	100	211.312	255.857	201.824	0	0.186348	100	96.0835	88.0911	88.8216	0	0	100	202.435
O75648;O75648-2;O75648-5	O75648	O75648	TRMU	Mitochondrial tRNA-specific 2-thiouridylase 1	>sp|O75648|MTU1_HUMAN Mitochondrial tRNA-specific 2-thiouridylase 1 OS=Homo sapiens GN=TRMU PE=1 SV=2;>sp|O75648-2|MTU1_HUMAN Isoform 2 of Mitochondrial tRNA-specific 2-thiouridylase 1 OS=Homo sapiens GN=TRMU;>sp|O75648-5|MTU1_HUMAN Isoform 5 of Mitochondr	DesBiotin(K)	_TPNPDIVCNK(de)HIK_	TPNPDIVCNK(1)HIK	3	577.979	1730.91	125880000	139870000	6749200	51676000	100860000	113490000	256210000	245720000	15457000	120080000	259530000	277270000	77524000	66843000		53818000	95008000	77020000	100	89.9979	81.1396	72.1098	36.9457	4.82534	100	104.269	112.84	105.62	48.8686	6.29049	100	115.979	115.225	142.136	80.514	0	100	104.269
P31327;P31327-2	P31327	P31327	CPS1	Carbamoyl-phosphate synthase [ammonia], mitochondrial	>sp|P31327|CPSM_HUMAN Carbamoyl-phosphate synthase [ammonia], mitochondrial OS=Homo sapiens GN=CPS1 PE=1 SV=2;>sp|P31327-2|CPSM_HUMAN Isoform 2 of Carbamoyl-phosphate synthase [ammonia], mitochondrial OS=Homo sapiens GN=CPS1	DesBiotin(K)	_K(de)FLEEATR_	K(1)FLEEATR	2	595.332	1188.65	603200000	771845000	69851000	168510000	502030000	587760000	980350000	760530000	198180000	372770000	949130000	1030300000	431260000	391240000	51129000	149680000	462520000	407850000	100	78.1504	76.15	65.0429	21.8321	9.04987	100	128.904	135.471	124.798	49.0145	26.0581	100	110.229	104.245	118.219	38.2578	13.0684	100	110.229
P08243	P08243	P08243	ASNS	Asparagine synthetase [glutamine-hydrolyzing]	>sp|P08243|ASNS_HUMAN Asparagine synthetase [glutamine-hydrolyzing] OS=Homo sapiens GN=ASNS PE=1 SV=4	DesBiotin(K)	_PK(de)EAFSDGITSVK_	PK(1)EAFSDGITSVK	2	787.925	1573.84	89403000	103919500		27236000	59352000	64699000	169100000	139645000		64657000	97213000	157500000	65441000	77366000		26260000	72006000	66620000	100	86.031	62.2588	57.1134	26.2087	0	100	121.093	112.786	69.6144	46.301	0	100	84.5863	86.1102	93.0719	33.9426	0	100	86.031
Q96GD4;Q9UQB9;Q9UQB9-3;Q9UQB9-2;O14965	Q96GD4;O14965	O14965	AURKB;AURKC;AURKA	Aurora kinase B;Aurora kinase C;Aurora kinase A	>sp|Q96GD4|AURKB_HUMAN Aurora kinase B OS=Homo sapiens GN=AURKB PE=1 SV=3;>sp|Q9UQB9|AURKC_HUMAN Aurora kinase C OS=Homo sapiens GN=AURKC PE=1 SV=1;>sp|Q9UQB9-3|AURKC_HUMAN Isoform 3 of Aurora kinase C OS=Homo sapiens GN=AURKC;>sp|Q9UQB9-2|AURKC_HUMAN Isof	DesBiotin(K)	_GK(de)FGNVYLAR_	GK(1)FGNVYLAR	2	660.875	1319.73	623220000	695955000	11482000	93995000	527080000	577550000	908420000	854765000	35373000	283650000	914140000	1229100000	315610000	370410000	8872800	90276000	489260000	376140000	100	89.5489	82.9867	75.7348	13.5059	1.64982	100	106.277	143.794	106.946	33.1846	4.13833	100	85.2056	101.547	132.086	24.3719	2.3954	100	89.5489
P33176;O60282;Q12840	P33176	P33176	KIF5B;KIF5C;KIF5A	Kinesin-1 heavy chain;Kinesin heavy chain isoform 5C;Kinesin heavy chain isoform 5A	>sp|P33176|KINH_HUMAN Kinesin-1 heavy chain OS=Homo sapiens GN=KIF5B PE=1 SV=1;>sp|O60282|KIF5C_HUMAN Kinesin heavy chain isoform 5C OS=Homo sapiens GN=KIF5C PE=1 SV=1;>sp|Q12840|KIF5A_HUMAN Kinesin heavy chain isoform 5A OS=Homo sapiens GN=KIF5A PE=1 SV=2	DesBiotin(K)	_VSYFEIYLDK(de)_	VSYFEIYLDK(1)	2	736.887	1471.76	40912000	55694500			4782200	44445000	45497000	41758500			15187000	42126000	75166000	74557000				28073000	100	73.4579	79.8014	8.58649	0	0	100	108.953	100.88	36.3686	0	0	100	100.817	37.6531	0	0	0	100	100.817
Q92769	Q92769	Q92769	HDAC2	Histone deacetylase 2	>sp|Q92769|HDAC2_HUMAN Histone deacetylase 2 OS=Homo sapiens GN=HDAC2 PE=1 SV=2	DesBiotin(K)	_K(de)VCYYYDGDIGNYYYGQGHPMKPHR_	K(1)VCYYYDGDIGNYYYGQGHPMKPHR	4	820.13	3276.49	97209000	74288000			29525000	68779000	74272000	73951500			49083000	95815000	82966000	71470000			40985000	43780000	100	130.854	92.5843	39.744	0	0	100	100.433	129.565	66.3719	0	0	100	116.085	61.2565	57.3457	0	0	100	116.085
P48637	P48637	P48637	GSS	Glutathione synthetase	>sp|P48637|GSHB_HUMAN Glutathione synthetase OS=Homo sapiens GN=GSS PE=1 SV=1	DesBiotin(K)	_K(de)VQQELSRPGMLEMLLPGQPEAVAR_	K(1)VQQELSRPGMLEMLLPGQPEAVAR	3	991.872	2972.59	43035000	38286500				26441000	20780000	21126000					17572000	20526000					100	112.403	69.0609	0	0	0	100	98.3622	0	0	0	0	100	85.6085	0	0	0	0	100	98.3622
Q9BVS4	Q9BVS4	Q9BVS4	RIOK2	Serine/threonine-protein kinase RIO2	>sp|Q9BVS4|RIOK2_HUMAN Serine/threonine-protein kinase RIO2 OS=Homo sapiens GN=RIOK2 PE=1 SV=2	DesBiotin(K)	_QVVESVGNQMGVGK(de)ESDIYIVANEEGQQFALK_	QVVESVGNQMGVGK(1)ESDIYIVANEEGQQFALK	3	1221.62	3661.83	20310000	22356500					16259000	18872500				13019000	8676800	7460000				3364400	100	90.8461	0	0	0	0	100	86.1518	68.984	0	0	0	100	116.311	45.0992	0	0	0	100	90.8461
Q96SB4	Q96SB4	Q96SB4	SRPK1	SRSF protein kinase 1	>sp|Q96SB4|SRPK1_HUMAN Serine/threonine-protein kinase SRPK1 OS=Homo sapiens GN=SRPK1 PE=1 SV=2	DesBiotin(K)	_KFVAMK(de)VVK_	KFVAMK(1)VVK	2	623.391	1244.77	36046000	40235000		1679100	17106000	30463000	63439000	54051500			37134000	63589000	20862000	13701000			18935000	20838000	100	89.5887	75.7127	42.5152	4.17323	0	100	117.368	117.645	68.7011	0	0	100	152.266	152.091	138.202	0	0	100	117.368
P49137;P49137-2;Q16644	P49137;Q16644	Q16644	MAPKAPK2;MAPKAPK3	MAP kinase-activated protein kinase 2;MAP kinase-activated protein kinase 3	>sp|P49137|MAPK2_HUMAN MAP kinase-activated protein kinase 2 OS=Homo sapiens GN=MAPKAPK2 PE=1 SV=1;>sp|P49137-2|MAPK2_HUMAN Isoform 2 of MAP kinase-activated protein kinase 2 OS=Homo sapiens GN=MAPKAPK2;>sp|Q16644|MAPK3_HUMAN MAP kinase-activated protein k	DesBiotin(K)	_DVK(de)PENLLYTSK_	DVK(1)PENLLYTSK	2	801.941	1601.87	75346000	75805000		5102100	33492000	62800000	101250000	110734500		10399000	10976000	128460000	47579000	49332000		4424400	36279000	43680000	100	99.3945	82.8441	44.1818	6.73056	0	100	91.4349	116.007	9.912	9.39093	0	100	96.4465	88.5429	73.5405	8.96862	0	100	96.4465
Q00536	Q00536	Q00536	CDK16	Cyclin-dependent kinase 16	>sp|Q00536|CDK16_HUMAN Cyclin-dependent kinase 16 OS=Homo sapiens GN=CDK16 PE=1 SV=1	DesBiotin(K)	_LTDNLVALK(de)EIR_	LTDNLVALK(1)EIR	2	790.972	1579.93	130120000	163460000		36704000	97739000	120320000	353720000	306985000		115410000	290250000	428110000	121300000	116700000		49727000	131470000	110470000	100	79.6036	73.6082	59.7938	22.4544	0	100	115.224	139.456	94.5486	37.5947	0	100	103.942	94.6615	112.656	42.611	0	100	103.942
P49674;P48730;P48730-2	P49674	P49674	CSNK1E;CSNK1D	Casein kinase I isoform epsilon;Casein kinase I isoform delta	>sp|P49674|KC1E_HUMAN Casein kinase I isoform epsilon OS=Homo sapiens GN=CSNK1E PE=1 SV=1;>sp|P48730|KC1D_HUMAN Casein kinase I isoform delta OS=Homo sapiens GN=CSNK1D PE=1 SV=2;>sp|P48730-2|KC1D_HUMAN Isoform 2 of Casein kinase I isoform delta OS=Homo sap	Oxidation (M),DesBiotin(K)	_DVK(de)PDNFLM(ox)GLGK_	DVK(1)PDNFLMGLGK	2	823.435	1644.85	246150000	308365000			0	187850000	255360000	197280000			112410000	205090000	208640000	176120000			108770000	207340000	100	79.8242	60.9181	0	0	0	100	129.44	103.959	56.9799	0	0	100	118.465	117.727	61.759	0	0	100	118.465
P08238;P07900-2;P07900;Q14568;Q58FF8	P08238;P07900-2;Q58FF8	P08238	HSP90AB1;HSP90AA1;HSP90AA2;HSP90AB2P	Heat shock protein HSP 90-beta;Heat shock protein HSP 90-alpha;Putative heat shock protein HSP 90-alpha A2;Putative heat shock protein HSP 90-beta 2	>sp|P08238|HS90B_HUMAN Heat shock protein HSP 90-beta OS=Homo sapiens GN=HSP90AB1 PE=1 SV=4;>sp|P07900-2|HS90A_HUMAN Isoform 2 of Heat shock protein HSP 90-alpha OS=Homo sapiens GN=HSP90AA1;>sp|P07900|HS90A_HUMAN Heat shock protein HSP 90-alpha OS=Homo sap	DesBiotin(K)	_ADLINNLGTIAK(de)_	ADLINNLGTIAK(1)	2	719.917	1437.82	31064000	32824500	1099700	6909200	30762000	34639000	121730000	88388500	5102700	24825000	134080000	160660000	53814000	58142000	1983000	16913000	77575000	49207000	100	94.6366	105.528	93.7166	21.0489	3.35024	100	137.722	181.766	151.694	28.0862	5.77304	100	92.5562	84.6325	133.423	29.0891	3.41062	100	94.6366
Q99661;Q99661-2	Q99661	Q99661	KIF2C	Kinesin-like protein KIF2C	>sp|Q99661|KIF2C_HUMAN Kinesin-like protein KIF2C OS=Homo sapiens GN=KIF2C PE=1 SV=2;>sp|Q99661-2|KIF2C_HUMAN Isoform 2 of Kinesin-like protein KIF2C OS=Homo sapiens GN=KIF2C	DesBiotin(K)	_THTMGGDLSGK(de)AQNASK_	THTMGGDLSGK(1)AQNASK	3	633.651	1897.93	52896000	45302000		1657300	13761000	35964000	76004000	61012000			38723000	95565000	30371000	36615000			19156000	26437000	100	116.763	79.3872	30.3761	3.65834	0	100	124.572	156.633	63.4678	0	0	100	82.9469	72.2026	52.3174	0	0	100	116.763
P16066	P16066	P16066	NPR1	Atrial natriuretic peptide receptor 1	>sp|P16066|ANPRA_HUMAN Atrial natriuretic peptide receptor 1 OS=Homo sapiens GN=NPR1 PE=1 SV=1	DesBiotin(K)	_GNLVAVK(de)R_	GNLVAVK(1)R	2	526.832	1051.65	240740000	303640000	13482000	197900000	230530000	236810000	559110000	441380000	41103000	442320000	514420000	543860000	144140000	164380000	11444000	172990000	188420000	200600000	100	79.2847	77.9904	75.9221	65.1759	4.44013	100	126.673	123.218	116.548	100.213	9.31238	100	87.6871	122.034	114.625	105.238	6.96192	100	87.6871
O95347;O95347-2	O95347	O95347	SMC2	Structural maintenance of chromosomes protein 2	>sp|O95347|SMC2_HUMAN Structural maintenance of chromosomes protein 2 OS=Homo sapiens GN=SMC2 PE=1 SV=2;>sp|O95347-2|SMC2_HUMAN Isoform 2 of Structural maintenance of chromosomes protein 2 OS=Homo sapiens GN=SMC2	DesBiotin(K)	_VIK(de)LQEELSENDKK_	VIK(1)LQEELSENDKK	3	623.682	1868.03	29541000	23456500	3357200	4992200	21520000	21173000	58653000	49116500	8404800		47748000	59791000	13386000	17514000	4908700	5111900	18003000	14716000	100	125.94	90.265	91.7443	21.2828	14.3125	100	119.416	121.733	97.2138	0	17.112	100	76.4303	84.0242	102.792	29.1875	28.0273	100	119.416
Q9Y4L1	Q9Y4L1	Q9Y4L1	HYOU1	Hypoxia up-regulated protein 1	>sp|Q9Y4L1|HYOU1_HUMAN Hypoxia up-regulated protein 1 OS=Homo sapiens GN=HYOU1 PE=1 SV=1	DesBiotin(K)	_K(de)TPVIVTLK_	K(1)TPVIVTLK	2	597.895	1193.77	293050000	317090000		92053000	221590000	228680000	860640000	800140000	168300000	281490000	839960000	968910000	210580000	225990000		91056000	283650000	201790000	100	92.4186	72.1183	69.8824	29.0306	0	100	107.561	121.093	104.977	35.1801	21.0338	100	93.1811	89.2916	125.514	40.292	0	100	93.1811
O43865;O43865-2	O43865	O43865	AHCYL1	Putative adenosylhomocysteinase 2	>sp|O43865|SAHH2_HUMAN Putative adenosylhomocysteinase 2 OS=Homo sapiens GN=AHCYL1 PE=1 SV=2;>sp|O43865-2|SAHH2_HUMAN Isoform 2 of Putative adenosylhomocysteinase 2 OS=Homo sapiens GN=AHCYL1	DesBiotin(K)	_FPTK(de)TGR_	FPTK(1)TGR	2	501.79	1001.57	29508000	40748000		22646000	24680000	32169000	76213000	67718000		52928000	69982000	88416000	20030000	25554000		17198000	27233000	22741000	100	72.4158	78.9462	60.5674	55.5757	0	100	112.545	130.565	103.343	78.1594	0	100	78.383	88.9919	106.57	67.3006	0	100	78.383
Q13131-2;Q13131;P54646	Q13131-2	Q13131-2	PRKAA1;PRKAA2	5-AMP-activated protein kinase catalytic subunit alpha-1;5-AMP-activated protein kinase catalytic subunit alpha-2	>sp|Q13131-2|AAPK1_HUMAN Isoform 2 of 5-AMP-activated protein kinase catalytic subunit alpha-1 OS=Homo sapiens GN=PRKAA1;>sp|Q13131|AAPK1_HUMAN 5-AMP-activated protein kinase catalytic subunit alpha-1 OS=Homo sapiens GN=PRKAA1 PE=1 SV=4;>sp|P54646|AAPK2_	DesBiotin(K)	_VAVK(de)ILNR_	VAVK(1)ILNR	2	554.864	1107.71	3815500000	2085806050	14113000	1261100000	3563400000	3527500000	7890300000	6866600000	118160000	25196000	7622400000	8474300000	3241900000	3916200000	5985300	1545900000	4069700000	3555900000	100	182.927	169.119	170.84	60.461	0.676621	100	114.908	123.413	111.007	0.366936	1.72079	100	82.7818	90.7998	103.92	39.4745	0.152834	100	114.908
Q96RQ3	Q96RQ3	Q96RQ3	MCCC1	Methylcrotonoyl-CoA carboxylase subunit alpha, mitochondrial	>sp|Q96RQ3|MCCA_HUMAN Methylcrotonoyl-CoA carboxylase subunit alpha, mitochondrial OS=Homo sapiens GN=MCCC1 PE=1 SV=3	Oxidation (M),DesBiotin(K)	_IGYPVM(ox)IK(de)AVR_	IGYPVMIK(1)AVR	2	729.929	1457.84	25479000	32875500		6054900	22891000	21453000	96069000	70911500		15202000	68421000	84378000	31371000	23643000		11046000	32593000	31600000	100	77.5015	65.2553	69.6294	18.4177	0	100	135.477	118.991	96.4879	21.438	0	100	132.686	133.655	137.855	46.72	0	100	132.686
Q9P2K8;Q9P2K8-2	Q9P2K8	Q9P2K8	EIF2AK4	Eukaryotic translation initiation factor 2-alpha kinase 4	>sp|Q9P2K8|E2AK4_HUMAN Eukaryotic translation initiation factor 2-alpha kinase 4 OS=Homo sapiens GN=EIF2AK4 PE=1 SV=3;>sp|Q9P2K8-2|E2AK4_HUMAN Isoform 2 of Eukaryotic translation initiation factor 2-alpha kinase 4 OS=Homo sapiens GN=EIF2AK4	DesBiotin(K)	_DLK(de)PVNIFLDSDDHVK_	DLK(1)PVNIFLDSDDHVK	3	684.365	2050.07	231380000	273315000	17430000	60646000	202160000	251600000	484080000	455595000	47101000	203290000	415890000	604990000	224710000	295900000		99666000	312380000	223380000	100	84.6569	92.055	73.9659	22.189	6.37726	100	106.252	132.791	91.285	44.6208	10.3383	100	75.9412	75.4917	105.569	33.6823	0	100	84.6569
Q8IYT4;O75449;Q8IYT4-2;O75449-2	Q8IYT4	Q8IYT4	KATNAL2;KATNA1	Katanin p60 ATPase-containing subunit A-like 2;Katanin p60 ATPase-containing subunit A1	>sp|Q8IYT4|KATL2_HUMAN Katanin p60 ATPase-containing subunit A-like 2 OS=Homo sapiens GN=KATNAL2 PE=2 SV=3;>sp|O75449|KTNA1_HUMAN Katanin p60 ATPase-containing subunit A1 OS=Homo sapiens GN=KATNA1 PE=1 SV=1;>sp|Q8IYT4-2|KATL2_HUMAN Isoform 2 of Katanin p60	DesBiotin(K)	_TLLAK(de)AVATECK_	TLLAK(1)AVATECK	2	750.926	1499.84	29497000	32716000		5537000	22331000	34255000	73147000	59939500	2791800	11224000	71105000	80961000	22154000	19123000		5818400	26576000	17258000	100	90.1608	104.704	68.2571	16.9244	0	100	122.035	135.071	118.628	18.7255	4.6577	100	115.85	90.2473	138.974	30.4262	0	100	115.85
Q96LR5;Q969T4	Q96LR5;Q969T4	Q96LR5	UBE2E2;UBE2E3	Ubiquitin-conjugating enzyme E2 E2;Ubiquitin-conjugating enzyme E2 E3	>sp|Q96LR5|UB2E2_HUMAN Ubiquitin-conjugating enzyme E2 E2 OS=Homo sapiens GN=UBE2E2 PE=1 SV=1;>sp|Q969T4|UB2E3_HUMAN Ubiquitin-conjugating enzyme E2 E3 OS=Homo sapiens GN=UBE2E3 PE=1 SV=1	DesBiotin(K)	_IQK(de)ELAEITLDPPPNCSAGPK_	IQK(1)ELAEITLDPPPNCSAGPK	3	825.437	2473.29	20504000	21141000		3717000	14756000	22250000	30453000	33826000			33732000	42769000	16332000	14193000	1842800	5236000	15555000	11252000	100	96.9869	105.246	69.798	17.5819	0	100	90.0284	126.438	99.7221	0	0	100	115.071	79.2785	109.596	36.8914	12.9839	100	96.9869
Q8TBC4;Q8TBC4-2	Q8TBC4	Q8TBC4	UBA3	NEDD8-activating enzyme E1 catalytic subunit	>sp|Q8TBC4|UBA3_HUMAN NEDD8-activating enzyme E1 catalytic subunit OS=Homo sapiens GN=UBA3 PE=1 SV=2;>sp|Q8TBC4-2|UBA3_HUMAN Isoform 2 of NEDD8-activating enzyme E1 catalytic subunit OS=Homo sapiens GN=UBA3	DesBiotin(K)	_PK(de)AEVAAEFLNDR_	PK(1)AEVAAEFLNDR	2	828.441	1654.87	17019000	20602500			8188300	13847000	10976000	15338000			14322000	18620000	16062000	16351000			15494000	17109000	100	82.6065	67.2103	39.7442	0	0	100	71.5608	121.398	93.3759	0	0	100	98.2325	104.636	94.7587	0	0	100	82.6065
Q96Q15;Q96Q15-2;Q96Q15-3;Q96Q15-4	Q96Q15	Q96Q15	SMG1	Serine/threonine-protein kinase SMG1	>sp|Q96Q15|SMG1_HUMAN Serine/threonine-protein kinase SMG1 OS=Homo sapiens GN=SMG1 PE=1 SV=3;>sp|Q96Q15-2|SMG1_HUMAN Isoform 2 of Serine/threonine-protein kinase SMG1 OS=Homo sapiens GN=SMG1;>sp|Q96Q15-3|SMG1_HUMAN Isoform 3 of Serine/threonine-protein kin	DesBiotin(K)	_DTVTIHSVGGTITILPTK(de)TKPK_	DTVTIHSVGGTITILPTK(1)TKPK	3	835.155	2502.44	1317100000	824555300	27819000	372790000	936140000	1310400000	1460100000	1323350000	68725000	734060000	1499200000	1520900000	1173900000	1137900000	30035000	470210000	1480700000	940120000	100	159.735	158.922	113.533	45.211	3.37382	100	110.334	114.928	113.288	55.4698	5.19326	100	103.164	82.6189	130.126	41.3226	2.63951	100	110.334
O94804	O94804	O94804	STK10	Serine/threonine-protein kinase 10	>sp|O94804|STK10_HUMAN Serine/threonine-protein kinase 10 OS=Homo sapiens GN=STK10 PE=1 SV=1	DesBiotin(K)	_LLQK(de)EEHR_	LLQK(1)EEHR	3	416.907	1247.7	52372000	52334000			0	40090000	83765000	71061000	2884100		36587000	82162000	29861000	33601000			23344000	28455000	100	100.073	76.6041	0	0	0	100	117.878	115.622	51.4868	0	4.05863	100	88.8694	84.685	69.4741	0	0	100	100.073
Q13547	Q13547	Q13547	HDAC1	Histone deacetylase 1	>sp|Q13547|HDAC1_HUMAN Histone deacetylase 1 OS=Homo sapiens GN=HDAC1 PE=1 SV=1	Oxidation (M),DesBiotin(K)	_K(de)VCYYYDGDVGNYYYGQGHPM(ox)KPHR_	K(1)VCYYYDGDVGNYYYGQGHPMKPHR	4	820.625	3278.47	27986000	25493500			8835300	15930000	37487000	28235000			17054000	48189000	31229000	20644000			14466000	24285000	100	109.777	62.4865	34.6571	0	0	100	132.768	170.671	60.4002	0	0	100	151.274	117.637	70.0736	0	0	100	132.768
Q96GX5;Q96GX5-3;Q96GX5-2	Q96GX5	Q96GX5	MASTL	Serine/threonine-protein kinase greatwall	>sp|Q96GX5|GWL_HUMAN Serine/threonine-protein kinase greatwall OS=Homo sapiens GN=MASTL PE=1 SV=1;>sp|Q96GX5-3|GWL_HUMAN Isoform 3 of Serine/threonine-protein kinase greatwall OS=Homo sapiens GN=MASTL;>sp|Q96GX5-2|GWL_HUMAN Isoform 2 of Serine/threonine-pr	DesBiotin(K)	_DLK(de)PDNMLISNEGHIK_	DLK(1)PDNMLISNEGHIK	3	674.023	2019.05	2152500000	2353000000		624010000	1756300000	1895600000	3995400000	3245150000			3743000000	4019900000	2040100000	1866000000		1074000000	2643000000	1974800000	100	91.479	80.561	74.6409	26.5198	0	100	123.119	123.874	115.341	0	0	100	109.33	105.831	141.64	57.5563	0	100	109.33
Q13523	Q13523	Q13523	PRPF4B	Serine/threonine-protein kinase PRP4 homolog	>sp|Q13523|PRP4B_HUMAN Serine/threonine-protein kinase PRP4 homolog OS=Homo sapiens GN=PRPF4B PE=1 SV=3	DesBiotin(K)	_HNLMTVEQNNGSSQK(de)K_	HNLMTVEQNNGSSQK(0.987)K(0.013)	3	671.006	2010	9520800	8760350			3040300	6887100	13582000	10369400	1337700		8202200	14220000	4166600	6019800			3758000	4050500	100	108.681	78.6167	34.7052	0	0	100	130.982	137.134	79.1	0	12.9005	100	69.2149	67.2863	62.4273	0	0	100	108.681
Q12931	Q12931	Q12931	TRAP1	Heat shock protein 75 kDa, mitochondrial	>sp|Q12931|TRAP1_HUMAN Heat shock protein 75 kDa, mitochondrial OS=Homo sapiens GN=TRAP1 PE=1 SV=3	DesBiotin(K)	_KVLIQTK(de)ATDILPK_	KVLIQTK(1)ATDILPK	3	588.705	1763.09	937390000	476268350	28275000	320870000	728810000	1057300000	2311800000	1826500000	62030000	695590000	2305600000	2339700000	823250000	464180000	20388000	385920000	897390000	607120000	100	196.82	221.997	153.025	67.3717	5.93678	100	126.57	128.097	126.23	38.0832	3.39611	100	177.356	130.794	193.328	83.1402	4.39226	100	177.356
P51957;P51957-2	P51957	P51957	NEK4	Serine/threonine-protein kinase Nek4	>sp|P51957|NEK4_HUMAN Serine/threonine-protein kinase Nek4 OS=Homo sapiens GN=NEK4 PE=1 SV=2;>sp|P51957-2|NEK4_HUMAN Isoform 2 of Serine/threonine-protein kinase Nek4 OS=Homo sapiens GN=NEK4	DesBiotin(K)	_DLK(de)TQNVFLTR_	DLK(1)TQNVFLTR	2	765.936	1529.86	124380000	129815000		17717000	77107000	95155000	197390000	196165000	8162400	57744000	206040000	228690000	58244000	62651000		16922000	82833000	61490000	100	95.8133	73.3005	59.3976	13.6479	0	100	100.624	116.58	105.034	29.4364	4.16099	100	92.9658	98.1469	132.213	27.0099	0	100	95.8133
Q13085-4;Q13085;Q13085-2;Q13085-3	Q13085-4	Q13085-4	ACACA	Acetyl-CoA carboxylase 1;Biotin carboxylase	>sp|Q13085-4|ACACA_HUMAN Isoform 4 of Acetyl-CoA carboxylase 1 OS=Homo sapiens GN=ACACA;>sp|Q13085|ACACA_HUMAN Acetyl-CoA carboxylase 1 OS=Homo sapiens GN=ACACA PE=1 SV=2;>sp|Q13085-2|ACACA_HUMAN Isoform 2 of Acetyl-CoA carboxylase 1 OS=Homo sapiens GN=ACA	DesBiotin(K)	_DVDDGLQAAEEVGYPVMIK(de)ASEGGGGK_	DVDDGLQAAEEVGYPVMIK(1)ASEGGGGK	2	1444.7	2887.39	71687000	99460000			32967000	76093000	231470000	221045000			133930000	253930000	43728000	67589000			47818000	36121000	100	72.0762	76.5061	33.146	0	0	100	104.716	114.877	60.5895	0	0	100	64.6969	53.4421	70.7482	0	0	100	72.0762
Q9UL54;Q9UL54-2	Q9UL54	Q9UL54	TAOK2	Serine/threonine-protein kinase TAO2	>sp|Q9UL54|TAOK2_HUMAN Serine/threonine-protein kinase TAO2 OS=Homo sapiens GN=TAOK2 PE=1 SV=2;>sp|Q9UL54-2|TAOK2_HUMAN Isoform 2 of Serine/threonine-protein kinase TAO2 OS=Homo sapiens GN=TAOK2	DesBiotin(K)	_DVK(de)AGNILLSEPGLVK_	DVK(1)AGNILLSEPGLVK	2	925.043	1848.07	1206100000	1399350000	1250900	42572000	647470000	1092100000	1364700000	1410750000	3110500	109260000	1357800000	1734000000	699390000	1001900000	1165500	94473000	882980000	629000000	100	86.19	78.0434	46.2693	3.04227	0.0893915	100	96.7358	122.913	96.2467	7.74482	0.220486	100	69.8064	62.7807	88.1306	9.42938	0.116329	100	86.19
P09543;P09543-2	P09543	P09543	CNP	2,3-cyclic-nucleotide 3-phosphodiesterase	>sp|P09543|CN37_HUMAN 2,3-cyclic-nucleotide 3-phosphodiesterase OS=Homo sapiens GN=CNP PE=1 SV=2;>sp|P09543-2|CN37_HUMAN Isoform CNPI of 2,3-cyclic-nucleotide 3-phosphodiesterase OS=Homo sapiens GN=CNP	DesBiotin(K)	_AIFTGYYGK(de)GKPVPTQGSR_	AIFTGYYGK(1)GKPVPTQGSR	3	741.736	2222.18	2081900000	1062892000	71603000	517040000	1405300000	1680200000	2550600000	1014132300	177170000	1139300000	2328200000	2585300000	1175200000	1090300000	50451000	589600000	1477500000	1305800000	100	195.871	158.078	132.215	48.6446	6.73662	100	251.506	254.927	229.576	112.342	17.4701	100	107.787	119.765	135.513	54.0769	4.62726	100	195.871
P00966	P00966	P00966	ASS1	Argininosuccinate synthase	>sp|P00966|ASSY_HUMAN Argininosuccinate synthase OS=Homo sapiens GN=ASS1 PE=1 SV=2	DesBiotin(K)	_YVSHGATGK(de)GNDQVR_	YVSHGATGK(1)GNDQVR	3	595.639	1783.9	321510000	304860000	47898000	89468000	217310000	306050000	774830000	613020000	145690000	709430	526620000	719650000	220670000	259190000	45016000	60684000	279530000	211220000	100	105.462	100.39	71.2819	29.3472	15.7115	100	126.396	117.394	85.9058	0.115727	23.7659	100	85.1383	81.4923	107.848	23.4129	17.368	100	105.462
Q15058	Q15058	Q15058	KIF14	Kinesin-like protein KIF14	>sp|Q15058|KIF14_HUMAN Kinesin-like protein KIF14 OS=Homo sapiens GN=KIF14 PE=1 SV=1	DesBiotin(K)	_ATAATGMNDK(de)SSR_	ATAATGMNDK(1)SSR	2	753.372	1504.73	8310000	6164100			3022000	7028900	12159000	10209350			5867800	14767000	4097900	4230800			3798600	3167600	100	134.813	114.03	49.0258	0	0	100	119.097	144.642	57.4748	0	0	100	96.8588	74.87	89.7844	0	0	100	119.097
Q8NG68	Q8NG68	Q8NG68	TTL	Tubulin--tyrosine ligase	>sp|Q8NG68|TTL_HUMAN Tubulin--tyrosine ligase OS=Homo sapiens GN=TTL PE=1 SV=2	DesBiotin(K)	_NYGK(de)YEEGNEMFFK_	NYGK(1)YEEGNEMFFK	2	976.448	1950.88	36216000	39815500		6140300	14148000	32033000	37524000	41416000		13452000	38059000	34793000	5793300	4493200			4024000	5326900	100	90.9596	80.4536	35.5339	15.4219	0	100	90.6027	84.0086	91.8944	32.4802	0	100	128.935	118.555	89.5576	0	0	100	90.9596
O43776	O43776	O43776	NARS	Asparagine--tRNA ligase, cytoplasmic	>sp|O43776|SYNC_HUMAN Asparaginyl-tRNA synthetase, cytoplasmic OS=Homo sapiens GN=NARS PE=1 SV=1	Oxidation (M),DesBiotin(K)	_FPVEIK(de)SFYM(ox)QR_	FPVEIK(1)SFYMQR	2	878.958	1755.9	23785000	26391500		4219000	13049000	24176000	65727000	53156000			60601000	70379000	19245000	23953000			24775000	19011000	100	90.1237	91.6053	49.4439	15.9862	0	100	123.649	132.401	114.006	0	0	100	80.3448	79.3679	103.432	0	0	100	90.1237
Q12931	Q12931	Q12931	TRAP1	Heat shock protein 75 kDa, mitochondrial	>sp|Q12931|TRAP1_HUMAN Heat shock protein 75 kDa, mitochondrial OS=Homo sapiens GN=TRAP1 PE=1 SV=3	DesBiotin(K)	_MQQLAK(de)TQEER_	MQQLAK(1)TQEER	2	779.406	1556.8	73707000	74553500	4417000	22991000	51725000	55153000	134080000	128140000	15524000	55853000	138240000	137790000	29807000	29190000	3617200	16531000	40851000	37825000	100	98.8646	73.9777	69.3797	30.8383	5.9246	100	104.636	107.531	107.882	43.5875	12.1149	100	102.114	129.582	139.949	56.6324	12.3919	100	102.114
P38919	P38919	P38919	EIF4A3	Eukaryotic initiation factor 4A-III	>sp|P38919|IF4A3_HUMAN Eukaryotic initiation factor 4A-III OS=Homo sapiens GN=EIF4A3 PE=1 SV=4	DesBiotin(K)	_EANFTVSSMHGDMPQK(de)ER_	EANFTVSSMHGDMPQK(1)ER	3	754.021	2259.04	986260000	977530000	17501000	44664000	402160000	831350000	1555100000	1592250000	67466000	124050000	1010500000	2171300000	477090000	591690000	12349000	47278000	402940000	359600000	100	100.893	85.046	41.1404	4.56907	1.79033	100	97.6668	136.367	63.4637	7.79086	4.23715	100	80.6317	60.7751	68.0998	7.99033	2.08707	100	97.6668
Q8N163;Q8N163-2	Q8N163	Q8N163	KIAA1967	DBIRD complex subunit KIAA1967	>sp|Q8N163|K1967_HUMAN Protein KIAA1967 OS=Homo sapiens GN=KIAA1967 PE=1 SV=2;>sp|Q8N163-2|K1967_HUMAN Isoform 2 of Protein KIAA1967 OS=Homo sapiens GN=KIAA1967	DesBiotin(K)	_VLVK(de)AAYNPGQAVPWNAVK_	VLVK(1)AAYNPGQAVPWNAVK	3	741.088	2220.24	334240000	347875000	38856000	99580000	205050000	320580000	558110000	534775000	114200000	267180000	597050000	690700000	260400000	298230000	28478000	77848000	247050000	206550000	100	96.0805	92.1538	58.9436	28.6252	11.1695	100	104.364	129.157	111.645	49.9612	21.3548	100	87.3152	69.2586	82.8387	26.1033	9.54901	100	96.0805
Q9H2K8	Q9H2K8	Q9H2K8	TAOK3	Serine/threonine-protein kinase TAO3	>sp|Q9H2K8|TAOK3_HUMAN Serine/threonine-protein kinase TAO3 OS=Homo sapiens GN=TAOK3 PE=1 SV=2	DesBiotin(K)	_QTHEK(de)WQDILK_	QTHEK(1)WQDILK	3	541.295	1620.86	33784000	42025500			14577000	27989000	40717000	43052500			0	56053000	25830000	25894000			16030000	22231000	100	80.3893	66.6	34.6861	0	0	100	94.5752	130.197	0	0	0	100	99.7528	85.8539	61.9062	0	0	100	94.5752
Q9BZL6;Q15139	Q9BZL6;Q15139	Q9BZL6	PRKD2;PRKD1	Serine/threonine-protein kinase D2;Serine/threonine-protein kinase D1	>sp|Q9BZL6|KPCD2_HUMAN Serine/threonine-protein kinase D2 OS=Homo sapiens GN=PRKD2 PE=1 SV=2;>sp|Q15139|KPCD1_HUMAN Serine/threonine-protein kinase D1 OS=Homo sapiens GN=PRKD1 PE=1 SV=2	DesBiotin(K)	_NIVHCDLK(de)PENVLLASADPFPQVK_	NIVHCDLK(1)PENVLLASADPFPQVK	3	967.516	2899.53	408980000	585495000		5939200	86539000	484890000	621960000	633740000			293900000	747420000	415040000	489270000			248930000	243650000	100	69.852	82.8171	14.7805	1.01439	0	100	98.1412	117.938	46.3755	0	0	100	84.8284	49.7987	50.8778	0	0	100	84.8284
Q13523	Q13523	Q13523	PRPF4B	Serine/threonine-protein kinase PRP4 homolog	>sp|Q13523|PRP4B_HUMAN Serine/threonine-protein kinase PRP4 homolog OS=Homo sapiens GN=PRPF4B PE=1 SV=3	DesBiotin(K)	_ENVDTFEASVK(de)AK_	ENVDTFEASVK(0.979)AK(0.021)	2	817.425	1632.84	13579000	21168000	3108300	3636000	6299100	10837000	19703000	22155000	7500700	8557700	13133000	23158000	8501200	9171000			5796800	8365200	100	64.1487	51.1952	29.7577	17.1769	14.684	100	88.9325	104.527	59.2778	38.6265	33.8556	100	92.6965	91.2136	63.2079	0	0	100	88.9325
P08107	P08107	P08107	HSPA1A	Heat shock 70 kDa protein 1A/1B	>sp|P08107|HSP71_HUMAN Heat shock 70 kDa protein 1A/1B OS=Homo sapiens GN=HSPA1A PE=1 SV=5	DesBiotin(K)	_LIGDAAK(de)NQVALNPQNTVFDAK_	LIGDAAK(1)NQVALNPQNTVFDAK	2	1262.18	2522.35	3149500000	1780862000	26890000	170690000	1028000000	2680400000	6950600000	7493950000	65518000	459950000	4945200000	7683100000	1653000000	1783800000	19333000	153570000	1319100000	1217700000	100	176.853	150.511	57.7249	9.58468	1.50994	100	92.7495	102.524	65.9892	6.13762	0.874279	100	92.6673	68.2644	73.9489	8.60915	1.08381	100	92.7495
Q7L7X3;Q7L7X3-2;Q9H2K8	Q7L7X3;Q9H2K8	Q7L7X3	TAOK1;TAOK3	Serine/threonine-protein kinase TAO1;Serine/threonine-protein kinase TAO3	>sp|Q7L7X3|TAOK1_HUMAN Serine/threonine-protein kinase TAO1 OS=Homo sapiens GN=TAOK1 PE=1 SV=1;>sp|Q7L7X3-2|TAOK1_HUMAN Isoform 2 of Serine/threonine-protein kinase TAO1 OS=Homo sapiens GN=TAOK1;>sp|Q9H2K8|TAOK3_HUMAN Serine/threonine-protein kinase TAO3 O	DesBiotin(K)	_EQMSGYK(de)R_	EQMSGYK(1)R	2	597.8	1193.59	19274000	18718500		1491500	8444100	14701000	19627000	21101000	3220100	4012300	14077000	23925000	6318900	8627800	807540	1295300	5676500	4439800	100	102.968	78.5373	45.111	7.96805	0	100	93.0145	113.383	66.7125	19.0147	15.2604	100	73.2388	51.4592	65.7931	15.0131	9.35974	100	93.0145
Q9UHW9-2;Q9UHW9-6;Q9UHW9;Q9UHW9-4;Q9UHW9-3;Q9UHW9-5;Q9UP95;Q9UP95-2;Q9UP95-3	Q9UHW9-2;Q9UP95	Q9UHW9-2	SLC12A6;SLC12A4	Solute carrier family 12 member 6;Solute carrier family 12 member 4	>sp|Q9UHW9-2|S12A6_HUMAN Isoform 2 of Solute carrier family 12 member 6 OS=Homo sapiens GN=SLC12A6;>sp|Q9UHW9-6|S12A6_HUMAN Isoform 6 of Solute carrier family 12 member 6 OS=Homo sapiens GN=SLC12A6;>sp|Q9UHW9|S12A6_HUMAN Solute carrier family 12 member 6 O	DesBiotin(K)	_EAQLVK(de)DR_	EAQLVK(1)DR	2	577.83	1153.65	345650000	412015000	4470300	177560000	270980000	326610000	613860000	530735000	19667000	4153100	598160000	631100000	246800000	257840000	4465500	917290	293490000	235980000	100	83.8926	79.2714	65.7695	43.0955	1.08498	100	115.662	118.911	112.704	0.782519	3.70562	100	95.7183	91.5219	113.826	0.355759	1.73189	100	95.7183
Q15131;Q15131-2;Q15131-3;Q15131-4	Q15131	Q15131	CDK10	Cyclin-dependent kinase 10	>sp|Q15131|CDK10_HUMAN Cyclin-dependent kinase 10 OS=Homo sapiens GN=CDK10 PE=1 SV=1;>sp|Q15131-2|CDK10_HUMAN Isoform 2 of Cyclin-dependent kinase 10 OS=Homo sapiens GN=CDK10;>sp|Q15131-3|CDK10_HUMAN Isoform 3 of Cyclin-dependent kinase 10 OS=Homo sapiens	DesBiotin(K)	_DLK(de)VSNLLMTDK_	DLK(1)VSNLLMTDK	2	786.937	1571.86	140890000	174905000			68553000	136950000	242490000	227800000			192700000	320810000	95817000	126390000		11368000	87155000	72549000	100	80.5523	78.2996	39.1944	0	0	100	106.449	140.83	84.5917	0	0	100	75.8106	57.4009	68.9572	8.99438	0	100	80.5523
O60307	O60307	O60307	MAST3	Microtubule-associated serine/threonine-protein kinase 3	>sp|O60307|MAST3_HUMAN Microtubule-associated serine/threonine-protein kinase 3 OS=Homo sapiens GN=MAST3 PE=1 SV=2	DesBiotin(K)	_DLK(de)PDNLLITSLGHIK_	DLK(1)PDNLLITSLGHIK	3	658.386	1972.14	126050000	150045000	1191300	16738000	79094000	125300000	416550000	344400000	7607000	63216000	355590000	422680000	98332000	129670000	1288500	24167000	127310000	83698000	100	84.0081	83.5083	52.7135	11.1553	0.793962	100	120.949	122.729	103.249	18.3554	2.20877	100	75.8325	64.5469	98.18	18.6373	0.993676	100	84.0081
P46459	P46459	P46459	NSF	Vesicle-fusing ATPase	>sp|P46459|NSF_HUMAN Vesicle-fusing ATPase OS=Homo sapiens GN=NSF PE=1 SV=3	DesBiotin(K)	_GILLYGPPGCGK(de)TLLAR_	GILLYGPPGCGK(1)TLLAR	2	991.566	1981.12	640170000	815190000	4268700	9468100	102130000	692720000	1401100000	1271200000	10231000	29620000	409880000	1501700000	697550000	1070300000	3563400	14149000	323890000	417580000	100	78.5302	84.9765	12.5284	1.16146	0.523645	100	110.219	118.132	32.2435	2.33008	0.80483	100	65.1733	39.0152	30.2616	1.32197	0.332935	100	78.5302
Q96QC0	Q96QC0	Q96QC0	PPP1R10	Serine/threonine-protein phosphatase 1 regulatory subunit 10	>sp|Q96QC0|PP1RA_HUMAN Serine/threonine-protein phosphatase 1 regulatory subunit 10 OS=Homo sapiens GN=PPP1R10 PE=1 SV=1	DesBiotin(K)	_LVK(de)QLSK_	LVK(1)QLSK	2	506.332	1010.65	55929000	70438000	10253000	19882000	51328000	64017000	163810000	152610000	29691000	49553000	136140000	166560000	29457000	37857000	6095100	17144000	46644000	33855000	100	79.4017	90.8842	72.8698	28.2262	14.5561	100	107.339	109.141	89.2078	32.4703	19.4555	100	77.8112	89.4286	123.211	45.2862	16.1003	100	79.4017
Q8TEW0;Q8TEW0-2;Q8TEW0-4;Q8TEW0-6;Q8TEW0-7;Q8TEW0-3;Q8TEW0-5;Q8TEW0-8;Q8TEW0-10;Q8TEW0-9;REV__Q9BVG4	Q8TEW0	Q8TEW0	PARD3	Partitioning defective 3 homolog	>sp|Q8TEW0|PARD3_HUMAN Partitioning defective 3 homolog OS=Homo sapiens GN=PARD3 PE=1 SV=2;>sp|Q8TEW0-2|PARD3_HUMAN Isoform 2 of Partitioning defective 3 homolog OS=Homo sapiens GN=PARD3;>sp|Q8TEW0-4|PARD3_HUMAN Isoform 4 of Partitioning defective 3 homolo	DesBiotin(K)	_GDK(de)TDR_	GDK(1)TDR	2	444.233	886.451	129170000	143590000		58293000	102010000	139420000	227410000	278850000	25629000	168680000	275090000	228490000	160170000	158940000			174210000	149000000	100	89.9575	97.0959	71.0426	40.5968	0	100	81.5528	81.9401	98.6516	60.4913	9.19096	100	100.774	93.7461	109.607	0	0	100	89.9575
Q9H4A3-6;Q9H4A3-5;Q9H4A3;Q9H4A3-2;Q9Y3S1;Q9Y3S1-4;Q9Y3S1-2;Q9Y3S1-3;Q96J92;Q96J92-3;Q96J92-2	Q9H4A3-6	Q9H4A3-6	WNK1;WNK2;WNK4	Serine/threonine-protein kinase WNK1;Serine/threonine-protein kinase WNK2;Serine/threonine-protein kinase WNK4	>sp|Q9H4A3-6|WNK1_HUMAN Isoform 5 of Serine/threonine-protein kinase WNK1 OS=Homo sapiens GN=WNK1;>sp|Q9H4A3-5|WNK1_HUMAN Isoform 4 of Serine/threonine-protein kinase WNK1 OS=Homo sapiens GN=WNK1;>sp|Q9H4A3|WNK1_HUMAN Serine/threonine-protein kinase WNK1 O	DesBiotin(K)	_IGDLGLATLK(de)R_	IGDLGLATLK(1)R	2	676.917	1351.82	3187400000	3515950000	309300000	2138800000	2625600000	3300300000	7096200000	7416800000	815660000	6905200000	7845200000	7812200000	3271500000	3342000000	307960000	2771900000	3985300000	2429900000	100	90.6554	93.8665	74.6768	60.8314	8.79705	100	95.6774	105.331	105.776	93.1021	10.9975	100	97.8905	72.708	119.249	82.9414	9.21484	100	95.6774
Q9UHW9-2;Q9UHW9-6;Q9UHW9;Q9UHW9-4;Q9UHW9-3;Q9UHW9-5	Q9UHW9-2	Q9UHW9-2	SLC12A6	Solute carrier family 12 member 6	>sp|Q9UHW9-2|S12A6_HUMAN Isoform 2 of Solute carrier family 12 member 6 OS=Homo sapiens GN=SLC12A6;>sp|Q9UHW9-6|S12A6_HUMAN Isoform 6 of Solute carrier family 12 member 6 OS=Homo sapiens GN=SLC12A6;>sp|Q9UHW9|S12A6_HUMAN Solute carrier family 12 member 6 O	DesBiotin(K)	_MANYTNLTQGAK(de)EHEEAENITEGK_	MANYTNLTQGAK(1)EHEEAENITEGK	3	958.791	2873.35	14658000	14644500		4946700	10575000	12378000	23187000	21908500		10746000	22766000	18261000	4595600	5741500		2937400	7771800	6654200	100	100.092	84.5232	72.2114	33.7786	0	100	105.836	83.3512	103.914	49.0495	0	100	80.0418	115.897	135.362	51.1608	0	100	100.092
Q15046;Q15046-2	Q15046	Q15046	KARS	Lysine--tRNA ligase	>sp|Q15046|SYK_HUMAN Lysyl-tRNA synthetase OS=Homo sapiens GN=KARS PE=1 SV=3;>sp|Q15046-2|SYK_HUMAN Isoform Mitochondrial of Lysyl-tRNA synthetase OS=Homo sapiens GN=KARS	Oxidation (M),DesBiotin(K)	_K(de)EICNAYTELNDPM(ox)R_	K(1)EICNAYTELNDPMR	3	689.328	2064.96	69394000	82814000	2673500	17400000	51707000	62671000	105810000	70187500	6141900	42895000	70086000	98517000	67686000	50887000	4643500	18638000	62662000	79665000	100	83.795	75.6768	62.4375	21.0109	3.22832	100	150.753	140.363	99.8554	61.1149	8.7507	100	133.012	156.553	123.14	36.6263	9.12512	100	133.012
Q9UKK9	Q9UKK9	Q9UKK9	NUDT5	ADP-sugar pyrophosphatase	>sp|Q9UKK9|NUDT5_HUMAN ADP-sugar pyrophosphatase OS=Homo sapiens GN=NUDT5 PE=1 SV=1	DesBiotin(K)	_HANAK(de)PFEVPFLK_	HANAK(1)PFEVPFLK	3	565.319	1692.94	12226000	12493500		1861400	8808100	9511000	25173000	16179850		5487800	23693000	31268000	12145000	10741000		3452300	10796000	9012100	100	97.8589	76.1276	70.5015	14.8989	0	100	155.582	193.253	146.435	33.9175	0	100	113.071	83.9037	100.512	32.1413	0	100	113.071
Q9NVD7	Q9NVD7	Q9NVD7	PARVA	Alpha-parvin	>sp|Q9NVD7|PARVA_HUMAN Alpha-parvin OS=Homo sapiens GN=PARVA PE=1 SV=1	DesBiotin(K)	_VLYNLFTK(de)YR_	VLYNLFTK(1)YR	2	756.932	1511.85	28656000	36901500		11583000	21419000	28378000	60574000	60503000		25881000	62789000	75350000	36311000	36288000		22886000	33438000	25990000	100	77.6554	76.902	58.0437	31.389	0	100	100.117	124.539	103.778	42.7764	0	100	100.063	71.6215	92.1462	63.0677	0	100	100.063
P18858	P18858	P18858	LIG1	DNA ligase 1	>sp|P18858|DNLI1_HUMAN DNA ligase 1 OS=Homo sapiens GN=LIG1 PE=1 SV=1	DesBiotin(K)	_EDK(de)QPEQATTSAQVACLYR_	EDK(1)QPEQATTSAQVACLYR	3	797.725	2390.15	231090000	231620000	5223000	63660000	170760000	199880000	604480000	590260000	18834000	224820000	683970000	662380000	127610000	164040000	5876900	88554000	197100000	121680000	100	99.7712	86.2965	73.7242	27.4847	2.25499	100	102.409	112.218	115.876	38.0883	3.1908	100	77.792	74.177	120.154	53.9832	3.5826	100	99.7712
Q96GX5;Q96GX5-3;Q96GX5-2	Q96GX5	Q96GX5	MASTL	Serine/threonine-protein kinase greatwall	>sp|Q96GX5|GWL_HUMAN Serine/threonine-protein kinase greatwall OS=Homo sapiens GN=MASTL PE=1 SV=1;>sp|Q96GX5-3|GWL_HUMAN Isoform 3 of Serine/threonine-protein kinase greatwall OS=Homo sapiens GN=MASTL;>sp|Q96GX5-2|GWL_HUMAN Isoform 2 of Serine/threonine-pr	DesBiotin(K)	_KADMINK(de)NMTHQVQAER_	KADMINK(1)NMTHQVQAER	3	737.377	2209.11	14735000	16232000			8039000	12345000	39999000	35205500		3741800	35900000	47169000	5361900	5295600			7672800	7856100	100	90.7775	76.0535	49.5256	0	0	100	113.616	133.982	101.973	10.6285	0	100	101.252	148.351	144.89	0	0	100	101.252
P09543;P09543-2	P09543	P09543	CNP	2,3-cyclic-nucleotide 3-phosphodiesterase	>sp|P09543|CN37_HUMAN 2,3-cyclic-nucleotide 3-phosphodiesterase OS=Homo sapiens GN=CNP PE=1 SV=2;>sp|P09543-2|CN37_HUMAN Isoform CNPI of 2,3-cyclic-nucleotide 3-phosphodiesterase OS=Homo sapiens GN=CNP	DesBiotin(K)	_EK(de)NQWQLSADDLK_	EK(1)NQWQLSADDLK	2	885.955	1769.89	32641000	41129500		12003000	28329000	27082000	90838000	64570000	7215600	35618000	63809000	75760000	20462000	21715000	1635800		21076000	22330000	100	79.3615	65.8457	68.8776	29.1834	0	100	140.681	117.33	98.8214	55.1618	11.1748	100	94.2298	102.832	97.0573	0	7.53304	100	94.2298
Q13523	Q13523	Q13523	PRPF4B	Serine/threonine-protein kinase PRP4 homolog	>sp|Q13523|PRP4B_HUMAN Serine/threonine-protein kinase PRP4 homolog OS=Homo sapiens GN=PRPF4B PE=1 SV=3	DesBiotin(K)	_VAADVK(de)EYER_	VAADVK(1)EYER	2	688.364	1374.71	19413000	16568000	3054800	2683900	7681500	14700000	23977000	21619500				22894000	8740200	12847000	2060800	3362900	6685800	8415100	100	117.172	88.7253	46.3635	16.1993	18.438	100	110.905	105.895	0	0	0	100	68.033	65.5025	52.0417	26.1765	16.0411	100	110.905
Q01813	Q01813	Q01813	PFKP	6-phosphofructokinase type C	>sp|Q01813|K6PP_HUMAN 6-phosphofructokinase type C OS=Homo sapiens GN=PFKP PE=1 SV=2	DesBiotin(K)	_SFAGNLNTYK(de)R_	SFAGNLNTYK(1)R	2	733.891	1465.77	48718000	61153000		43237000	40141000	54706000	158630000	131795000		128560000	131520000	164770000	37757000	54600000		42504000	56049000	40615000	100	79.6658	89.4576	65.6403	70.703	0	100	120.361	125.02	99.7913	97.5454	0	100	69.152	74.3864	102.654	77.8462	0	100	79.6658
Q16512-2;Q16512	Q16512-2	Q16512-2	PKN1	Serine/threonine-protein kinase N1	>sp|Q16512-2|PKN1_HUMAN Isoform 2 of Serine/threonine-protein kinase N1 OS=Homo sapiens GN=PKN1;>sp|Q16512|PKN1_HUMAN Serine/threonine-protein kinase N1 OS=Homo sapiens GN=PKN1 PE=1 SV=2	DesBiotin(K)	_VLLSEFRPSGELFAIK(de)ALK_	VLLSEFRPSGELFAIK(0.999)ALK(0.001)	3	772.123	2313.35	32697000	38948500			3442600	32165000	30454000	31902000			13130000	30017000	55124000	73184000			24276000	19976000	100	83.9493	82.5834	8.83885	0	0	100	95.4611	94.0913	41.1573	0	0	100	75.3225	27.2956	33.1712	0	0	100	83.9493
Q9NZ63	Q9NZ63	Q9NZ63	C9orf78	Uncharacterized protein C9orf78	>sp|Q9NZ63|CI078_HUMAN Uncharacterized protein C9orf78 OS=Homo sapiens GN=C9orf78 PE=1 SV=1	DesBiotin(K)	_K(de)RPNGVSAVALLVGEK_	K(1)RPNGVSAVALLVGEK	3	612.035	1833.08	11839000	12682500		4986200	8112000	11512000	25167000	24621000	9509700	15406000	26036000	29169000	8584200	7927800			9985200	6952400	100	93.3491	90.7707	63.9622	39.3156	0	100	102.218	118.472	105.747	62.5726	38.6243	100	108.28	87.6965	125.952	0	0	100	102.218
O95747;Q9UEW8	O95747	O95747	OXSR1;STK39	Serine/threonine-protein kinase OSR1;STE20/SPS1-related proline-alanine-rich protein kinase	>sp|O95747|OXSR1_HUMAN Serine/threonine-protein kinase OSR1 OS=Homo sapiens GN=OXSR1 PE=1 SV=1;>sp|Q9UEW8|STK39_HUMAN STE20/SPS1-related proline-alanine-rich protein kinase OS=Homo sapiens GN=STK39 PE=1 SV=3	DesBiotin(K)	_K(de)TFVGTPCWMAPEVMEQVR_	K(1)TFVGTPCWMAPEVMEQVR	3	821.406	2461.2	25569000	28044000		1888500	10846000	27256000	56204000	56221500	4580200	8184100	41000000	57335000	17636000	17556000			19902000	13103000	100	91.1746	97.1901	38.6749	6.73406	0	100	99.9689	101.981	72.9258	14.5569	8.14671	100	100.456	74.6355	113.363	0	0	100	99.9689
O00418	O00418	O00418	EEF2K	Eukaryotic elongation factor 2 kinase	>sp|O00418|EF2K_HUMAN Eukaryotic elongation factor 2 kinase OS=Homo sapiens GN=EEF2K PE=1 SV=2	DesBiotin(K)	_LLQSAK(de)TILR_	LLQSAK(1)TILR	2	669.927	1337.84	90394000	103947500	2356400	20899000	63028000	94457000	215860000	202825000	5227900	46007000	189060000	232310000	72231000	93826000	1602300	30509000	90931000	53024000	100	86.9612	90.8699	60.6345	20.1053	2.26691	100	106.427	114.537	93.2134	22.6831	2.57754	100	76.984	56.5131	96.9145	32.5166	1.70774	100	86.9612
P42338	P42338	P42338	PIK3CB	Phosphatidylinositol 4,5-bisphosphate 3-kinase catalytic subunit beta isoform	>sp|P42338|PK3CB_HUMAN Phosphatidylinositol-4,5-bisphosphate 3-kinase catalytic subunit beta isoform OS=Homo sapiens GN=PIK3CB PE=1 SV=1	DesBiotin(K)	_VFGEDSVGVIFK(de)NGDDLR_	VFGEDSVGVIFK(1)NGDDLR	3	721.708	2162.1	265790000	278870000	3080100	40432000	156470000	242950000	609770000	569790000	13661000	152690000	568230000	709820000	250390000	244360000	4601300	66932000	301790000	186000000	100	95.3096	87.1194	56.1086	14.4985	1.10449	100	107.017	124.576	99.7262	26.7976	2.39755	100	102.468	76.1172	123.502	27.3907	1.883	100	102.468
Q9UP95;Q9UP95-2;Q9UP95-3;Q9UP95-4	Q9UP95	Q9UP95	SLC12A4	Solute carrier family 12 member 4	>sp|Q9UP95|S12A4_HUMAN Solute carrier family 12 member 4 OS=Homo sapiens GN=SLC12A4 PE=1 SV=2;>sp|Q9UP95-2|S12A4_HUMAN Isoform 2 of Solute carrier family 12 member 4 OS=Homo sapiens GN=SLC12A4;>sp|Q9UP95-3|S12A4_HUMAN Isoform 3 of Solute carrier family 12	DesBiotin(K)	_LDEDLHVK(de)YPR_	LDEDLHVK(1)YPR	3	527.619	1579.84	1381800000	1770450000	203720000	1432300000	1818100000	1809000000	1387000000	1283150000	441480000	1644600000	1123000000	1554400000	1306100000	1406400000	2991100	1542400000	1569300000	1405000000	100	78.048	102.177	102.691	80.9003	11.5067	100	108.093	121.139	87.519	128.169	34.406	100	92.8683	99.9005	111.583	109.67	0.212678	100	92.8683
Q9UJA5;Q9UJA5-2;Q9UJA5-3	Q9UJA5	Q9UJA5	TRMT6	tRNA (adenine(58)-N(1))-methyltransferase non-catalytic subunit TRM6	>sp|Q9UJA5|TRM6_HUMAN tRNA (adenine-N(1)-)-methyltransferase non-catalytic subunit TRM6 OS=Homo sapiens GN=TRMT6 PE=1 SV=1;>sp|Q9UJA5-2|TRM6_HUMAN Isoform 2 of tRNA (adenine-N(1)-)-methyltransferase non-catalytic subunit TRM6 OS=Homo sapiens GN=TRMT6;>sp|Q	DesBiotin(K)	_DK(de)TEFAQDK_	DK(1)TEFAQDK	2	639.322	1276.63	12280000	17376500		12773000	12802000	9348000	42589000	37415500		35397000	41797000	40058000	7816500	9554300	3656700	8235900	10817000	8880800	100	70.6702	53.7968	73.6742	73.5073	0	100	113.827	107.063	111.71	94.6052	0	100	81.8113	92.9508	113.216	86.201	38.2728	100	81.8113
P09543;P09543-2	P09543	P09543	CNP	2,3-cyclic-nucleotide 3-phosphodiesterase	>sp|P09543|CN37_HUMAN 2,3-cyclic-nucleotide 3-phosphodiesterase OS=Homo sapiens GN=CNP PE=1 SV=2;>sp|P09543-2|CN37_HUMAN Isoform CNPI of 2,3-cyclic-nucleotide 3-phosphodiesterase OS=Homo sapiens GN=CNP	DesBiotin(K)	_GK(de)PVPTQGSR_	GK(1)PVPTQGSR	2	611.849	1221.68	1249500000	1528050000	110620000	623850000	1116300000	1140000000	2661300000	2374550000	356160000	1373200000	2878700000	3070500000	912030000	859210000	89375000	473880000	1377900000	1081700000	100	81.7709	74.6049	73.0539	40.8265	7.23929	100	112.076	129.309	121.231	57.8299	14.9991	100	106.148	125.895	160.368	55.153	10.402	100	106.148
Q92688;Q92688-2	Q92688	Q92688	ANP32B	Acidic leucine-rich nuclear phosphoprotein 32 family member B	>sp|Q92688|AN32B_HUMAN Acidic leucine-rich nuclear phosphoprotein 32 family member B OS=Homo sapiens GN=ANP32B PE=1 SV=1;>sp|Q92688-2|AN32B_HUMAN Isoform 2 of Acidic leucine-rich nuclear phosphoprotein 32 family member B OS=Homo sapiens GN=ANP32B	DesBiotin(K)	_LK(de)DISTLEPLKK_	LK(1)DISTLEPLKK	3	527.659	1579.95	52005000	46750000	3830800	38054000	42021000	43893000	115600000	108720000	10713000	103570000	109280000	106620000	43566000	22843000	2132000	36024000	45188000	24760000	100	111.241	93.8888	89.8845	81.3989	8.19422	100	106.328	98.0684	100.515	95.2631	9.85375	100	190.719	108.392	197.82	157.703	9.33327	100	111.241
Q00537	Q00537	Q00537	CDK17	Cyclin-dependent kinase 17	>sp|Q00537|CDK17_HUMAN Cyclin-dependent kinase 17 OS=Homo sapiens GN=CDK17 PE=1 SV=2	DesBiotin(K)	_DLK(de)PQNLLINEK_	DLK(1)PQNLLINEK	2	810.97	1619.92	49743000	57710500		22331000	50312000	51601000	85880000	76287000	6497900	69526000	113290000	113050000	27090000	32869000		26398000	35657000	26221000	100	86.194	89.4135	87.18	38.6949	0	100	112.575	148.19	148.505	91.1374	8.5177	100	82.4181	79.7743	108.482	80.3128	0	100	86.194
Q6PHR2;Q6PHR2-3;Q6PHR2-2	Q6PHR2	Q6PHR2	ULK3	Serine/threonine-protein kinase ULK3	>sp|Q6PHR2|ULK3_HUMAN Serine/threonine-protein kinase ULK3 OS=Homo sapiens GN=ULK3 PE=1 SV=2;>sp|Q6PHR2-3|ULK3_HUMAN Isoform 3 of Serine/threonine-protein kinase ULK3 OS=Homo sapiens GN=ULK3;>sp|Q6PHR2-2|ULK3_HUMAN Isoform 2 of Serine/threonine-protein kin	DesBiotin(K)	_NISHLDLK(de)PQNILLSSLEK_	NISHLDLK(1)PQNILLSSLEK	3	786.785	2357.33	30533000	45787000			11132000	30534000	41849000	41292500		4708800	30271000	46895000	45591000	76710000			39021000	30872000	100	66.6849	66.6871	24.3126	0	0	100	101.348	113.568	73.3087	11.4035	0	100	59.4329	40.2451	50.8682	0	0	100	66.6849
P48723	P48723	P48723	HSPA13	Heat shock 70 kDa protein 13	>sp|P48723|HSP13_HUMAN Heat shock 70 kDa protein 13 OS=Homo sapiens GN=HSPA13 PE=1 SV=1	DesBiotin(K)	_YPFK(de)VLNK_	YPFK(1)VLNK	2	602.858	1203.7	17509000	20596500		5644900	14228000	15126000	69749000	53363000	2324400	16557000	59252000	61361000	11346000	9221800		6585500	14557000	10404000	100	85.0096	73.4397	69.0797	27.4071	0	100	130.707	114.988	111.036	31.0271	4.35583	100	123.035	112.82	157.854	71.4123	0	100	123.035
P34947	P34947	P34947	GRK5	G protein-coupled receptor kinase 5	>sp|P34947|GRK5_HUMAN G protein-coupled receptor kinase 5 OS=Homo sapiens GN=GRK5 PE=1 SV=1	DesBiotin(K)	_DVLDIEQFSTVK(de)GVNLDHTDDDFYSK_	DVLDIEQFSTVK(1)GVNLDHTDDDFYSK	3	1066.18	3195.52	17583000	25037000				19773000	36880000	34891000			17762000	42542000	17340000	19713000			11362000	11840000	100	70.2281	78.9751	0	0	0	100	105.701	121.928	50.9071	0	0	100	87.9623	60.0619	57.6371	0	0	100	87.9623
Q13435	Q13435	Q13435	SF3B2	Splicing factor 3B subunit 2	>sp|Q13435|SF3B2_HUMAN Splicing factor 3B subunit 2 OS=Homo sapiens GN=SF3B2 PE=1 SV=2	DesBiotin(K)	_ILQLK(de)ESR_	ILQLK(1)ESR	2	591.864	1181.71	60977000	67889000		34272000	48805000	54726000	133980000	141815000		85777000	127510000	153940000	47799000	61704000			66819000	48889000	100	89.8187	80.611	71.8894	50.4824	0	100	94.4752	108.55	89.9129	60.4851	0	100	77.465	79.2315	108.29	0	0	100	89.8187
Q9NZZ3	Q9NZZ3	Q9NZZ3	CHMP5	Charged multivesicular body protein 5	>sp|Q9NZZ3|CHMP5_HUMAN Charged multivesicular body protein 5 OS=Homo sapiens GN=CHMP5 PE=1 SV=1	DesBiotin(K)	_NMVK(de)QK_	NMVK(1)QK	2	472.273	942.532	17559000	15841500	3050400	5243600	14231000	15304000	18459000	22151000		9150200	19286000	23840000	11644000	13285000			18829000	10449000	100	110.842	96.607	89.8337	33.1004	19.2558	100	83.3326	107.625	87.066	41.3083	0	100	87.6477	78.6526	141.731	0	0	100	87.6477
P48643	P48643	P48643	CCT5	T-complex protein 1 subunit epsilon	>sp|P48643|TCPE_HUMAN T-complex protein 1 subunit epsilon OS=Homo sapiens GN=CCT5 PE=1 SV=1	DesBiotin(K)	_TTLGSK(de)VVNSCHR_	TTLGSK(1)VVNSCHR	3	552.295	1653.86	792230000	1063980000	30975000	268310000	677880000	831790000	1845300000	1843800000	67596000	440280000	2066800000	2449800000	732340000	757650000	27105000	375720000	1038200000	712940000	100	74.4591	78.1772	63.7117	25.2176	2.91124	100	100.081	132.867	112.095	23.8789	3.66612	100	96.6594	94.0989	137.029	49.5902	3.57751	100	96.6594
P50613	P50613	P50613	CDK7	Cyclin-dependent kinase 7	>sp|P50613|CDK7_HUMAN Cyclin-dependent kinase 7 OS=Homo sapiens GN=CDK7 PE=1 SV=1	DesBiotin(K)	_DLK(de)PNNLLLDENGVLK_	DLK(1)PNNLLLDENGVLK	2	996.062	1990.11	1640700000	1919250000	10777000	179490000	1183100000	1750700000	2952700000	2845500000	25266000	384150000	3009900000	3621000000	1104800000	1182200000	7502300	257930000	1676200000	966150000	100	85.4865	91.2179	61.6439	9.35209	0.561521	100	103.767	127.254	105.778	13.5003	0.887928	100	93.4529	81.7248	141.786	21.8178	0.634605	100	93.4529
Q8NEB9	Q8NEB9	Q8NEB9	PIK3C3	Phosphatidylinositol 3-kinase catalytic subunit type 3	>sp|Q8NEB9|PK3C3_HUMAN Phosphatidylinositol 3-kinase catalytic subunit type 3 OS=Homo sapiens GN=PIK3C3 PE=1 SV=1	DesBiotin(K)	_TEDGGKYPVIFK(de)HGDDLR_	TEDGGKYPVIFK(1)HGDDLR	4	561.542	2242.14	201230000	230300000	14191000	109910000	210410000	213130000	684880000	620490000	46407000	363330000	613580000	694320000	156480000	152880000	14445000	135190000	240370000	141540000	100	87.3773	92.5445	91.3634	47.7247	6.16196	100	110.377	111.899	98.8864	58.5553	7.47909	100	102.355	92.5824	157.228	88.4288	9.44859	100	102.355
Q9UL54;Q9UL54-2;Q9UL54-3	Q9UL54	Q9UL54	TAOK2	Serine/threonine-protein kinase TAO2	>sp|Q9UL54|TAOK2_HUMAN Serine/threonine-protein kinase TAO2 OS=Homo sapiens GN=TAOK2 PE=1 SV=2;>sp|Q9UL54-2|TAOK2_HUMAN Isoform 2 of Serine/threonine-protein kinase TAO2 OS=Homo sapiens GN=TAOK2;>sp|Q9UL54-3|TAOK2_HUMAN Isoform 3 of Serine/threonine-protei	DesBiotin(K)	_EQLSGYK(de)R_	EQLSGYK(1)R	2	588.822	1175.63	8253700	7843550			2370500	5624800	10849000	10334700			7001200	12262000	2240100	3403400			2833800	4146500	100	105.229	71.7124	30.2223	0	0	100	104.976	118.649	67.7446	0	0	100	65.8195	121.834	83.2638	0	0	100	104.976
P51617;P51617-3;P51617-2;P51617-4	P51617	P51617	IRAK1	Interleukin-1 receptor-associated kinase 1	>sp|P51617|IRAK1_HUMAN Interleukin-1 receptor-associated kinase 1 OS=Homo sapiens GN=IRAK1 PE=1 SV=2;>sp|P51617-3|IRAK1_HUMAN Isoform 3 of Interleukin-1 receptor-associated kinase 1 OS=Homo sapiens GN=IRAK1;>sp|P51617-2|IRAK1_HUMAN Isoform 2 of Interleukin	DesBiotin(K)	_AIQFLHQDSPSLIHGDIK(de)SSNVLLDER_	AIQFLHQDSPSLIHGDIK(1)SSNVLLDER	4	807.931	3227.69	36182000	37609500			12789000	31424000	138780000	135085000		13144000	149540000	177190000	38828000	44748000			41540000	32274000	100	96.2044	83.5534	34.0047	0	0	100	102.735	131.169	110.701	9.73017	0	100	86.7704	72.1239	92.831	0	0	100	96.2044
Q13523	Q13523	Q13523	PRPF4B	Serine/threonine-protein kinase PRP4 homolog	>sp|Q13523|PRP4B_HUMAN Serine/threonine-protein kinase PRP4 homolog OS=Homo sapiens GN=PRPF4B PE=1 SV=3	DesBiotin(K)	_CNILHADIK(de)PDNILVNESK_	CNILHADIK(1)PDNILVNESK	3	797.09	2388.25	112690000	119860000			36497000	93535000	126160000	106435000			50879000	157270000	91850000	103760000		7014500	61466000	52105000	100	94.018	78.0369	30.4497	0	0	100	118.532	147.762	47.8029	0	0	100	88.5216	50.2168	59.2386	6.76031	0	100	94.018
Q86VP1;Q86VP1-2;Q86VP1-3	Q86VP1	Q86VP1	TAX1BP1	Tax1-binding protein 1	>sp|Q86VP1|TAXB1_HUMAN Tax1-binding protein 1 OS=Homo sapiens GN=TAX1BP1 PE=1 SV=2;>sp|Q86VP1-2|TAXB1_HUMAN Isoform 2 of Tax1-binding protein 1 OS=Homo sapiens GN=TAX1BP1;>sp|Q86VP1-3|TAXB1_HUMAN Isoform 3 of Tax1-binding protein 1 OS=Homo sapiens GN=TAX1B	DesBiotin(K)	_LQK(de)QINK_	LQK(1)QINK	2	534.332	1066.65	111490000	124735000	6075900	29216000	86799000	94515000	231140000	225885000	16725000	64608000	207320000	244130000	66234000	71017000	4615700	31227000	107150000	66677000	100	89.3815	75.7726	69.5867	23.4225	4.87105	100	102.326	108.077	91.7812	28.6022	7.40421	100	93.265	93.8888	150.879	43.9712	6.49943	100	93.265
Q96PY6-3;Q96PY6;Q96PY6-2;Q96PY6-4;Q96PY6-5	Q96PY6-3	Q96PY6-3	NEK1	Serine/threonine-protein kinase Nek1	>sp|Q96PY6-3|NEK1_HUMAN Isoform 3 of Serine/threonine-protein kinase Nek1 OS=Homo sapiens GN=NEK1;>sp|Q96PY6|NEK1_HUMAN Serine/threonine-protein kinase Nek1 OS=Homo sapiens GN=NEK1 PE=1 SV=2;>sp|Q96PY6-2|NEK1_HUMAN Isoform 2 of Serine/threonine-protein kin	DesBiotin(K)	_DIK(de)SQNIFLTK_	DIK(1)SQNIFLTK	2	751.932	1501.85	131950000	145320000		46475000	93591000	98946000	243830000	252180000	14576000	152670000	266440000	289530000	59666000	75298000	3401800	50233000	91128000	66857000	100	90.7996	68.0884	64.4034	31.9811	0	100	96.6889	114.811	105.655	60.5401	5.78	100	79.2398	88.7899	121.023	66.7123	4.51778	100	90.7996
Q13233	Q13233	Q13233	MAP3K1	Mitogen-activated protein kinase kinase kinase 1	>sp|Q13233|M3K1_HUMAN Mitogen-activated protein kinase kinase kinase 1 OS=Homo sapiens GN=MAP3K1 PE=1 SV=4	DesBiotin(K)	_DVK(de)GANLLIDSTGQR_	DVK(1)GANLLIDSTGQR	2	891.989	1781.96	173060000	190705000	4263000	48209000	103300000	146080000	263130000	264890000	4249800	164790000	307500000	321270000	88976000	95580000	1160000	48538000	116400000	93580000	100	90.7475	76.6	54.1674	25.2794	2.23539	100	99.3356	121.284	116.086	62.2107	1.60436	100	93.0906	97.9075	121.783	50.7826	1.21364	100	93.0906
Q9UN37;O75351	Q9UN37;O75351	O75351	VPS4A;VPS4B	Vacuolar protein sorting-associated protein 4A;Vacuolar protein sorting-associated protein 4B	>sp|Q9UN37|VPS4A_HUMAN Vacuolar protein sorting-associated protein 4A OS=Homo sapiens GN=VPS4A PE=1 SV=1;>sp|O75351|VPS4B_HUMAN Vacuolar protein sorting-associated protein 4B OS=Homo sapiens GN=VPS4B PE=1 SV=2	DesBiotin(K)	_GILLFGPPGTGK(de)SYLAK_	GILLFGPPGTGK(1)SYLAK	2	958.056	1914.1	99813000	134065000	3316200	19356000	79255000	114480000	256140000	277270000	10306000	66018000	308820000	365450000	97016000	124330000		42063000	129880000	79265000	100	74.4512	85.3914	59.1168	14.4378	2.47358	100	92.3793	131.803	111.379	23.81	3.71695	100	78.031	63.7537	104.464	33.8317	0	100	78.031
Q9NRM7	Q9NRM7	Q9NRM7	LATS2	Serine/threonine-protein kinase LATS2	>sp|Q9NRM7|LATS2_HUMAN Serine/threonine-protein kinase LATS2 OS=Homo sapiens GN=LATS2 PE=1 SV=2	DesBiotin(K)	_DIK(de)PDNILIDLDGHIK_	DIK(1)PDNILIDLDGHIK	3	672.377	2014.11	41395000	57113000	1254000	17021000	44597000	52960000	231860000	208115000	12311000	120540000	277620000	274710000	64178000	65217000	2198200	21411000	92536000	45740000	100	72.4791	92.7285	78.0855	29.8023	2.19565	100	111.41	131.999	133.397	57.9199	5.91548	100	98.4069	70.1351	141.889	32.8304	3.37059	100	98.4069
O95453	O95453	O95453	PARN	Poly(A)-specific ribonuclease PARN	>sp|O95453|PARN_HUMAN Poly(A)-specific ribonuclease PARN OS=Homo sapiens GN=PARN PE=1 SV=1	DesBiotin(K)	_LLDTK(de)LMASTQPFK_	LLDTK(1)LMASTQPFK	2	895	1787.99	218200000	272690000	24951000	39925000	87350000	205780000	667680000	637370000	105410000	205730000	403430000	857700000	99921000	122890000	13468000	26786000	86021000	79301000	100	80.0176	75.463	32.0327	14.6412	9.14995	100	104.755	134.569	63.296	32.278	16.5383	100	81.3093	64.5301	69.9984	21.7967	10.9594	100	81.3093
Q9H093	Q9H093	Q9H093	NUAK2	NUAK family SNF1-like kinase 2	>sp|Q9H093|NUAK2_HUMAN NUAK family SNF1-like kinase 2 OS=Homo sapiens GN=NUAK2 PE=1 SV=1	DesBiotin(K)	_LVAIK(de)SIR_	LVAIK(1)SIR	2	548.366	1094.72	9752000	11586100	997770	5215400	10861000	9629500	33950000	30442000	5822400	32705000	30975000	39725000	9100100	10721000		6323700	10732000	8262400	100	84.1698	83.1125	93.7416	45.0143	8.61178	100	111.524	130.494	101.751	107.434	19.1262	100	84.8811	77.0674	100.103	58.9842	0	100	84.8811
P45985-2;P45985	P45985-2	P45985-2	MAP2K4	Dual specificity mitogen-activated protein kinase kinase 4	>sp|P45985-2|MP2K4_HUMAN Isoform 2 of Dual specificity mitogen-activated protein kinase kinase 4 OS=Homo sapiens GN=MAP2K4;>sp|P45985|MP2K4_HUMAN Dual specificity mitogen-activated protein kinase kinase 4 OS=Homo sapiens GN=MAP2K4 PE=1 SV=1	DesBiotin(K)	_PSGQIMAVK(de)R_	PSGQIMAVK(1)R	2	641.869	1281.72	18706000	28284000			19820000	16392000	24115000	23670000			40486000	45877000	16078000	18620000			22157000	21564000	100	66.1363	57.955	70.075	0	0	100	101.88	193.819	171.044	0	0	100	86.348	115.811	118.996	0	0	100	86.348
Q9NZJ5	Q9NZJ5	Q9NZJ5	EIF2AK3	Eukaryotic translation initiation factor 2-alpha kinase 3	>sp|Q9NZJ5|E2AK3_HUMAN Eukaryotic translation initiation factor 2-alpha kinase 3 OS=Homo sapiens GN=EIF2AK3 PE=1 SV=3	Oxidation (M),DesBiotin(K)	_DLK(de)PSNIFFTM(ox)DDVVK_	DLK(1)PSNIFFTMDDVVK	2	1041.03	2080.06	10087000	15250500		5447400	10837000	11579000	46520000	38187500		36921000	52119000	60269000	11254000	10519000		8520100	14657000	12881000	100	66.1421	75.9254	71.06	35.7195	0	100	121.82	157.824	136.482	96.6835	0	100	106.987	122.455	139.338	80.9972	0	100	106.987
Q13085-4;Q13085;Q13085-2;Q13085-3	Q13085-4	Q13085-4	ACACA	Acetyl-CoA carboxylase 1;Biotin carboxylase	>sp|Q13085-4|ACACA_HUMAN Isoform 4 of Acetyl-CoA carboxylase 1 OS=Homo sapiens GN=ACACA;>sp|Q13085|ACACA_HUMAN Acetyl-CoA carboxylase 1 OS=Homo sapiens GN=ACACA PE=1 SV=2;>sp|Q13085-2|ACACA_HUMAN Isoform 2 of Acetyl-CoA carboxylase 1 OS=Homo sapiens GN=ACA	DesBiotin(K)	_HQK(de)IIEEAPATIATPAVFEHMEQCAVK_	HQK(1)IIEEAPATIATPAVFEHMEQCAVK	4	811.918	3243.64	1163300000	1116150000		32262000	411190000	1112200000	2218400000	1764050000		85785000	1427700000	2323200000	1007200000	1007400000		76637000	983010000	624380000	100	104.224	99.6461	36.84	2.89047	0	100	125.756	131.697	80.9331	4.86296	0	100	99.9801	61.9794	97.5789	7.60741	0	100	104.224
P30837	P30837	P30837	ALDH1B1	Aldehyde dehydrogenase X, mitochondrial	>sp|P30837|AL1B1_HUMAN Aldehyde dehydrogenase X, mitochondrial OS=Homo sapiens GN=ALDH1B1 PE=1 SV=3	DesBiotin(K)	_VLGYIQLGQK(de)EGAK_	VLGYIQLGQK(1)EGAK	2	850.491	1698.97	77611000	92122500	13247000	56365000	64958000	96467000	155720000	136180000	33357000	123030000	158540000	150140000	77275000	61368000	7858800	49262000	79599000	56582000	100	84.2476	104.716	70.5126	61.1848	14.3798	100	114.349	110.251	116.419	90.3437	24.4948	100	125.921	92.2011	129.708	80.2731	12.806	100	114.349
P49915	P49915	P49915	GMPS	GMP synthase [glutamine-hydrolyzing]	>sp|P49915|GUAA_HUMAN GMP synthase [glutamine-hydrolyzing] OS=Homo sapiens GN=GMPS PE=1 SV=1	DesBiotin(K)	_VIEPLKDFHK(de)DEVR_	VIEPLKDFHK(1)DEVR	4	481.019	1920.05	84054000	79695500	13341000	43265000	82236000	83216000	159680000	132300000	22614000	79925000	113870000	172580000	37701000	32543000	5509600	24401000	55040000	40665000	100	105.469	104.417	103.188	54.2879	16.74	100	120.695	130.446	86.0695	60.4119	17.093	100	115.85	124.958	169.13	74.9808	16.9302	100	115.85
Q14204	Q14204	Q14204	DYNC1H1	Cytoplasmic dynein 1 heavy chain 1	>sp|Q14204|DYHC1_HUMAN Cytoplasmic dynein 1 heavy chain 1 OS=Homo sapiens GN=DYNC1H1 PE=1 SV=5	DesBiotin(K)	_QPQGHLLLIGVSGAGK(de)TTLSR_	QPQGHLLLIGVSGAGK(1)TTLSR	3	777.117	2328.33	1139500000	1326400000	6469100	70578000	680800000	1448200000	1944800000	1858000000	22837000	196800000	1571000000	2359400000	599000000	433310000	6044900	74070000	545950000	363040000	100	85.9092	109.183	51.3269	5.32102	0.487719	100	104.672	126.986	84.5533	10.592	1.22912	100	138.238	83.783	125.995	17.094	1.39505	100	104.672
P68400;P19784	P68400;P19784	P19784	CSNK2A1;CSNK2A2	Casein kinase II subunit alpha;Casein kinase II subunit alpha	>sp|P68400|CSK21_HUMAN Casein kinase II subunit alpha OS=Homo sapiens GN=CSNK2A1 PE=1 SV=1;>sp|P19784|CSK22_HUMAN Casein kinase II subunit alpha OS=Homo sapiens GN=CSNK2A2 PE=1 SV=1	DesBiotin(K)	_VVVK(de)ILKPVK_	VVVK(1)ILKPVK	3	440.311	1317.91	22955000	25369000	5127600	6016900	12145000	22950000	28083000	26033000	7233200	8641800	27064000	35970000	19391000	17730000		4950600	16013000	14086000	100	90.4844	90.4647	47.8734	23.7175	20.2121	100	107.875	138.171	103.96	33.1956	27.7847	100	109.368	79.4473	90.3158	27.9222	0	100	107.875
Q14C86-6;Q14C86;Q14C86-2;Q14C86-5;Q14C86-4;Q14C86-3	Q14C86-6	Q14C86-6	GAPVD1	GTPase-activating protein and VPS9 domain-containing protein 1	>sp|Q14C86-6|GAPD1_HUMAN Isoform 6 of GTPase-activating protein and VPS9 domain-containing protein 1 OS=Homo sapiens GN=GAPVD1;>sp|Q14C86|GAPD1_HUMAN GTPase-activating protein and VPS9 domain-containing protein 1 OS=Homo sapiens GN=GAPVD1 PE=1 SV=2;>sp|Q14	DesBiotin(K)	_LSAQAQVAEDILDK(de)YR_	LSAQAQVAEDILDK(1)YR	3	672.697	2015.07	16700000	25540500			17254000	22056000	41755000	44421000	13797000		63227000	62281000	31039000	29407000			35718000	19890000	100	65.3863	86.357	67.5555	0	0	100	93.9983	140.206	142.336	0	31.0596	100	105.55	67.637	121.461	0	0	100	93.9983
Q9Y2I7	Q9Y2I7	Q9Y2I7	PIKFYVE	1-phosphatidylinositol 3-phosphate 5-kinase	>sp|Q9Y2I7|FYV1_HUMAN 1-phosphatidylinositol-3-phosphate 5-kinase OS=Homo sapiens GN=PIKFYVE PE=1 SV=3	DesBiotin(K)	_GGK(de)SGAAFYATEDDRFILK_	GGK(1)SGAAFYATEDDRFILK	3	748.055	2241.14	250570000	282385000		7978200	106660000	205920000	357850000	265680000		19959000	161100000	340920000	114900000	67431000			106360000	112680000	100	88.7335	72.9217	37.7711	2.82529	0	100	134.692	128.32	60.6369	7.51242	0	100	170.396	167.104	157.732	0	0	100	134.692
P18858	P18858	P18858	LIG1	DNA ligase 1	>sp|P18858|DNLI1_HUMAN DNA ligase 1 OS=Homo sapiens GN=LIG1 PE=1 SV=1	DesBiotin(K)	_VREDK(de)QPEQATTSAQVACLYR_	VREDK(1)QPEQATTSAQVACLYR	3	882.782	2645.32	57520000	63611500		23934000	49830000	59471000	207120000	227925000		60861000	241600000	218140000	24646000	18918000		18608000	33945000	24026000	100	90.4239	93.491	78.3349	37.6253	0	100	90.872	95.7069	106	26.7022	0	100	130.278	127.001	179.432	98.3613	0	100	90.872
Q16584	Q16584	Q16584	MAP3K11	Mitogen-activated protein kinase kinase kinase 11	>sp|Q16584|M3K11_HUMAN Mitogen-activated protein kinase kinase kinase 11 OS=Homo sapiens GN=MAP3K11 PE=1 SV=1	DesBiotin(K)	_DLK(de)SNNILLLQPIESDDMEHK_	DLK(1)SNNILLLQPIESDDMEHK	3	883.458	2647.35	243900000	316445000	5237700	65228000	197770000	257960000	573310000	514075000	21216000	248750000	699410000	738120000	180670000	246840000	5550600	92293000	227340000	155710000	100	77.075	81.5181	62.4974	20.6127	1.65517	100	111.523	143.582	136.052	48.3879	4.12702	100	73.1932	63.0813	92.1001	37.3898	2.24866	100	77.075
Q9NS87;Q9NS87-2;Q9NS87-3	Q9NS87	Q9NS87	KIF15	Kinesin-like protein KIF15	>sp|Q9NS87|KIF15_HUMAN Kinesin-like protein KIF15 OS=Homo sapiens GN=KIF15 PE=1 SV=1;>sp|Q9NS87-2|KIF15_HUMAN Isoform 2 of Kinesin-like protein KIF15 OS=Homo sapiens GN=KIF15;>sp|Q9NS87-3|KIF15_HUMAN Isoform 3 of Kinesin-like protein KIF15 OS=Homo sapiens	DesBiotin(K)	_LVGHQNLHQK(de)IQYVVR_	LVGHQNLHQK(1)IQYVVR	3	710.076	2127.21	22693000	24750500			15113000	19148000	30807000	28845000			16669000	33165000	9910900	11486000		3635900	10893000	6370200	100	91.687	77.3641	61.0614	0	0	100	106.802	114.977	57.7882	0	0	100	86.2868	55.4606	94.8372	31.6551	0	100	91.687
Q14204	Q14204	Q14204	DYNC1H1	Cytoplasmic dynein 1 heavy chain 1	>sp|Q14204|DYHC1_HUMAN Cytoplasmic dynein 1 heavy chain 1 OS=Homo sapiens GN=DYNC1H1 PE=1 SV=5	DesBiotin(K)	_ALK(de)SVLVSAGNVK_	ALK(1)SVLVSAGNVK	2	741.456	1480.9	180080000	209635000	26090000	88820000	123940000	159160000	363890000	349780000	90122000	271820000	391160000	417720000	106210000	109160000	14818000	65752000	136920000	112780000	100	85.9017	75.9224	59.1218	42.3689	12.4454	100	104.034	119.424	111.83	77.7117	25.7653	100	97.2975	103.316	125.431	60.2345	13.5746	100	97.2975
O60488;O60488-2;REV__Q5VWJ9;O95573	O60488;O95573	O95573	ACSL4;ACSL3	Long-chain-fatty-acid--CoA ligase 4;Long-chain-fatty-acid--CoA ligase 3	>sp|O60488|ACSL4_HUMAN Long-chain-fatty-acid--CoA ligase 4 OS=Homo sapiens GN=ACSL4 PE=1 SV=2;>sp|O60488-2|ACSL4_HUMAN Isoform Short of Long-chain-fatty-acid--CoA ligase 4 OS=Homo sapiens GN=ACSL4;>sp|Q5VWJ9|SNX30_HUMAN Sorting nexin-30 OS=Homo sapiens GN=	DesBiotin(K)	_KK(de)DLVK_	K(0.196)K(0.804)DLVK	2	463.805	925.596	19466000	25678000	3211500	7103200	15089000	16371000	91746000	89424000	9613200	40824000	87910000	99971000	13201000	12320000	2887500	8175700	15881000	13114000	100	75.8081	63.755	58.7624	27.6626	12.5068	100	102.597	111.794	98.3069	45.6522	10.7501	100	107.151	106.445	128.904	66.3612	23.4375	100	102.597
P25685	P25685	P25685	DNAJB1	DnaJ homolog subfamily B member 1	>sp|P25685|DNJB1_HUMAN DnaJ homolog subfamily B member 1 OS=Homo sapiens GN=DNAJB1 PE=1 SV=4	DesBiotin(K)	_ILTIEVK(de)K_	ILTIEVK(0.987)K(0.013)	2	570.374	1138.73	10898000	13304500	1602300	13927000	12560000	12089000	38775000	27514000	3053100	49547000	36916000	40343000	12349000	11743000	1223900	10859000	15341000	10089000	100	81.9121	90.864	94.4041	104.679	12.0433	100	140.928	146.627	134.172	180.079	11.0965	100	105.161	85.915	130.64	92.4721	10.4224	100	105.161
Q15046;Q15046-2	Q15046	Q15046	KARS	Lysine--tRNA ligase	>sp|Q15046|SYK_HUMAN Lysyl-tRNA synthetase OS=Homo sapiens GN=KARS PE=1 SV=3;>sp|Q15046-2|SYK_HUMAN Isoform Mitochondrial of Lysyl-tRNA synthetase OS=Homo sapiens GN=KARS	DesBiotin(K)	_QK(de)FIIR_	QK(1)FIIR	2	500.819	999.623	68972000	75641500	13299000	15438000	36836000	61675000	112550000	75676000	1804600	41677000	57838000	91744000	37458000	35166000	8892800	11793000	36288000	30855000	100	91.1828	81.5359	48.6981	20.4094	17.5816	100	148.726	121.233	76.4285	55.0729	2.38464	100	106.518	87.741	103.191	33.5352	25.2881	100	106.518
P78362-2;P78362	P78362-2	P78362-2	SRPK2	SRSF protein kinase 2;SRSF protein kinase 2 N-terminal;SRSF protein kinase 2 C-terminal	>sp|P78362-2|SRPK2_HUMAN Isoform 2 of Serine/threonine-protein kinase SRPK2 OS=Homo sapiens GN=SRPK2;>sp|P78362|SRPK2_HUMAN Serine/threonine-protein kinase SRPK2 OS=Homo sapiens GN=SRPK2 PE=1 SV=3	Oxidation (M),DesBiotin(K)	_IIHTDIK(de)PENILM(ox)CVDDAYVR_	IIHTDIK(1)PENILMCVDDAYVR	3	909.8	2726.38	13268000	21100500			7043000	19269000	24673000	14760000			13138000	22954000	16703000	17141000				15126000	100	62.88	91.3201	33.3784	0	0	100	167.161	155.515	89.0108	0	0	100	97.4447	88.2446	0	0	0	100	97.4447
A0AVT1;A0AVT1-2	A0AVT1	A0AVT1	UBA6	Ubiquitin-like modifier-activating enzyme 6	>sp|A0AVT1|UBA6_HUMAN Ubiquitin-like modifier-activating enzyme 6 OS=Homo sapiens GN=UBA6 PE=1 SV=1;>sp|A0AVT1-2|UBA6_HUMAN Isoform 2 of Ubiquitin-like modifier-activating enzyme 6 OS=Homo sapiens GN=UBA6	DesBiotin(K)	_IDAHLNK(de)VCPTTETIYNDEFYTK_	IDAHLNK(1)VCPTTETIYNDEFYTK	3	990.151	2967.43	14701000	16189500		5488300	11066000	16033000	37739000	40665000	6080600	16018000	42612000	46174000	13845000	10333000	3062000		14739000	10610000	100	90.8058	99.0333	68.3529	33.9004	0	100	92.8046	113.547	104.788	39.3901	14.9529	100	133.988	102.681	142.64	0	29.6332	100	92.8046
Q8N4P3;Q8N4P3-2	Q8N4P3	Q8N4P3	HDDC3	Guanosine-3,5-bis(diphosphate) 3-pyrophosphohydrolase MESH1	>sp|Q8N4P3|MESH1_HUMAN Guanosine-3,5-bis(diphosphate) 3-pyrophosphohydrolase MESH1 OS=Homo sapiens GN=HDDC3 PE=1 SV=3;>sp|Q8N4P3-2|MESH1_HUMAN Isoform 2 of Guanosine-3,5-bis(diphosphate) 3-pyrophosphohydrolase MESH1 OS=Homo sapiens GN=HDDC3	DesBiotin(K)	_K(de)DPEGTPYINHPIGVAR_	K(1)DPEGTPYINHPIGVAR	3	687.369	2059.09	4597100000	5204700000	271090000	2197100000	3672200000	4112800000	5587700000	5029050000	678300000	3975800000	5777700000	5661200000	3260900000	3045000000	260570000	2276300	3567000000	3596900000	100	88.3259	79.0209	70.5555	42.2138	5.20856	100	111.108	112.57	114.887	79.0567	13.4876	100	107.09	118.125	117.143	0.0747553	8.55731	100	107.09
Q9NTK5;Q9NTK5-3	Q9NTK5	Q9NTK5	OLA1	Obg-like ATPase 1	>sp|Q9NTK5|OLA1_HUMAN Obg-like ATPase 1 OS=Homo sapiens GN=OLA1 PE=1 SV=2;>sp|Q9NTK5-3|OLA1_HUMAN Isoform 3 of Obg-like ATPase 1 OS=Homo sapiens GN=OLA1	DesBiotin(K)	_IGIVGLPNVGK(de)_	IGIVGLPNVGK(1)	2	631.895	1261.78	6766900	7087700		647510	3680200	6544200	17221000	14181500		2200700	19128000	20754000	8805000	8850100		1844400	11215000	7130700	100	95.4738	92.3318	51.9238	9.13569	0	100	121.433	146.346	134.88	15.5181	0	100	99.4904	80.572	126.722	20.8404	0	100	99.4904
P14625;Q58FF3	P14625	P14625	HSP90B1;HSP90B2P	Endoplasmin;Putative endoplasmin-like protein	>sp|P14625|ENPL_HUMAN Endoplasmin OS=Homo sapiens GN=HSP90B1 PE=1 SV=1;>sp|Q58FF3|ENPLL_HUMAN Putative endoplasmin-like protein OS=Homo sapiens GN=HSP90B2P PE=5 SV=1	DesBiotin(K)	_GLFDEYGSKK(de)SDYIK_	GLFDEYGSK(0.021)K(0.979)SDYIK	3	649.335	1944.98	39670000	55776500		13656000	33979000	45015000	65131000	68155000		28039000	76655000	93521000	28609000	36227000		12021000	43259000	24992000	100	71.1231	80.706	60.9199	24.4834	0	100	95.5631	137.218	112.472	41.14	0	100	78.9715	68.9872	119.411	33.1824	0	100	78.9715
P49588	P49588	P49588	AARS	Alanine--tRNA ligase, cytoplasmic	>sp|P49588|SYAC_HUMAN Alanyl-tRNA synthetase, cytoplasmic OS=Homo sapiens GN=AARS PE=1 SV=2	DesBiotin(K)	_PIFLNTIDPSHPMAK(de)LSR_	PIFLNTIDPSHPMAK(1)LSR	3	745.077	2232.21	56992000	66366500	7609600		45994000	55706000	120250000	111195000	15768000	23630000	124010000	164000000	66326000	98560000	6422000	13777000	72941000	49379000	100	85.8747	83.9369	69.303	0	11.466	100	108.143	147.489	111.525	21.251	14.1805	100	67.295	50.1004	74.0067	13.9783	6.51583	100	85.8747
Q9H173	Q9H173	Q9H173	SIL1	Nucleotide exchange factor SIL1	>sp|Q9H173|SIL1_HUMAN Nucleotide exchange factor SIL1 OS=Homo sapiens GN=SIL1 PE=1 SV=1	DesBiotin(K)	_LDINTNTYTSQDLK(de)SALAK_	LDINTNTYTSQDLK(1)SALAK	3	764.741	2291.2	237940000	280990000	2402900	18306000	125390000	133490000	261300000	378285000	8098900	31105000	283640000	466620000	184130000	204400000		22144000	171430000	169730000	100	84.6792	47.507	44.6244	6.51482	0.855155	100	69.0749	123.351	74.9805	8.22264	2.14095	100	90.0832	83.0382	83.8699	10.8337	0	100	84.6792
P42356;P42356-2	P42356	P42356	PI4KA	Phosphatidylinositol 4-kinase alpha	>sp|P42356|PI4KA_HUMAN Phosphatidylinositol 4-kinase alpha OS=Homo sapiens GN=PI4KA PE=1 SV=3;>sp|P42356-2|PI4KA_HUMAN Isoform 2 of Phosphatidylinositol 4-kinase alpha OS=Homo sapiens GN=PI4KA	DesBiotin(K)	_ISWQAAIFK(de)VGDDCR_	ISWQAAIFK(1)VGDDCR	3	654.668	1960.98	8480900	10080250			5742300	9460700	29029000	20777500		1991500	24480000	35338000	10437000	8286400			10651000	6105700	100	84.1338	93.8538	56.9658	0	0	100	139.714	170.078	117.82	9.58489	0	100	125.953	73.6834	128.536	0	0	100	125.953
P30042;P30042-2	P30042	P30042	C21orf33	ES1 protein homolog, mitochondrial	>sp|P30042|ES1_HUMAN ES1 protein homolog, mitochondrial OS=Homo sapiens GN=C21orf33 PE=1 SV=3;>sp|P30042-2|ES1_HUMAN Isoform Short of ES1 protein homolog, mitochondrial OS=Homo sapiens GN=C21orf33	DesBiotin(K)	_K(de)VLELTGK_	K(1)VLELTGK	2	542.342	1082.67	7356400	9328900	1235300	9474600	9295200	8099500	22146000	13271150	3356600	25435000	25056000	24692000	8278200	7496200	956340	8947200	7287400	6066500	100	78.856	86.8216	99.6388	101.562	13.2416	100	166.873	186.058	188.801	191.656	25.2925	100	110.432	80.9277	97.2146	119.356	12.7577	100	110.432
Q99759-2;Q99759	Q99759-2	Q99759-2	MAP3K3	Mitogen-activated protein kinase kinase kinase 3	>sp|Q99759-2|M3K3_HUMAN Isoform 2 of Mitogen-activated protein kinase kinase kinase 3 OS=Homo sapiens GN=MAP3K3;>sp|Q99759|M3K3_HUMAN Mitogen-activated protein kinase kinase kinase 3 OS=Homo sapiens GN=MAP3K3 PE=1 SV=2	DesBiotin(K)	_ELASK(de)QVQFDPDSPETSK_	ELASK(1)QVQFDPDSPETSK	2	1101.55	2201.09	12398000	13962500			7661500	7244900	27923000	27280000			23410000	30132000	3840100	4769200			6611600	4187900	100	88.795	51.8883	54.872	0	0	100	102.357	110.455	85.8138	0	0	100	80.5187	87.8114	138.631	0	0	100	88.795
Q12931	Q12931	Q12931	TRAP1	Heat shock protein 75 kDa, mitochondrial	>sp|Q12931|TRAP1_HUMAN Heat shock protein 75 kDa, mitochondrial OS=Homo sapiens GN=TRAP1 PE=1 SV=3	DesBiotin(K)	_SPAAECLSEK(de)_	SPAAECLSEK(1)	2	644.316	1286.62	15712000	17042000	1918200	7054300	9794700	16194000	27425000	28778000	6276900	12387000	32987000	30508000	7981400	12929000	1651300	6938600	11293000	10608000	100	92.1958	95.0241	57.4739	41.3936	11.2557	100	95.2985	106.012	114.626	43.0433	21.8115	100	61.7325	82.0481	87.3463	53.667	12.7721	100	92.1958
P14625;Q58FF3	P14625	P14625	HSP90B1;HSP90B2P	Endoplasmin;Putative endoplasmin-like protein	>sp|P14625|ENPL_HUMAN Endoplasmin OS=Homo sapiens GN=HSP90B1 PE=1 SV=1;>sp|Q58FF3|ENPLL_HUMAN Putative endoplasmin-like protein OS=Homo sapiens GN=HSP90B2P PE=5 SV=1	DesBiotin(K)	_GLFDEYGSK(de)KSDYIK_	GLFDEYGSK(0.877)K(0.123)SDYIK	3	649.335	1944.98	57431000	74306000			52471000	67817000	113160000	113410000			122710000	120890000	45514000	59099000		37645000	69747000	51006000	100	77.2899	91.2672	70.6148	0	0	100	99.7796	106.596	108.2	0	0	100	77.0131	86.306	118.017	63.6982	0	100	77.2899
Q96SB4;P78362-2;P78362	Q96SB4;P78362-2	Q96SB4	SRPK1;SRPK2	SRSF protein kinase 1;SRSF protein kinase 2;SRSF protein kinase 2 N-terminal;SRSF protein kinase 2 C-terminal	>sp|Q96SB4|SRPK1_HUMAN Serine/threonine-protein kinase SRPK1 OS=Homo sapiens GN=SRPK1 PE=1 SV=2;>sp|P78362-2|SRPK2_HUMAN Isoform 2 of Serine/threonine-protein kinase SRPK2 OS=Homo sapiens GN=SRPK2;>sp|P78362|SRPK2_HUMAN Serine/threonine-protein kinase SRPK	Oxidation (M),DesBiotin(K)	_FVAM(ox)K(de)VVK_	FVAMK(1)VVK	2	567.341	1132.67	39384000	50970500		2912200	24033000	32680000	55772000	39977000			31361000	56636000	32417000	20958000		6115400	29783000	39049000	100	77.2682	64.1155	47.1508	5.7135	0	100	139.51	141.671	78.4476	0	0	100	154.676	186.32	142.108	29.1793	0	100	139.51
P15311	P15311	P15311	EZR	Ezrin	>sp|P15311|EZRI_HUMAN Ezrin OS=Homo sapiens GN=EZR PE=1 SV=4	DesBiotin(K)	_GFPTWLK(de)LDK_	GFPTWLK(0.996)LDK(0.004)	2	700.9	1399.79	16241000	18658000		8678900	15157000	11338000	39098000	37041500		25810000	34940000	47247000	10751000	12724000		11754000	13812000	10518000	100	87.0458	60.7675	81.2359	46.5157	0	100	105.552	127.552	94.3266	69.6786	0	100	84.4939	82.6627	108.551	92.3766	0	100	87.0458
Q05397;Q05397-2;Q05397-3;Q05397-4	Q05397	Q05397	PTK2	Focal adhesion kinase 1	>sp|Q05397|FAK1_HUMAN Focal adhesion kinase 1 OS=Homo sapiens GN=PTK2 PE=1 SV=2;>sp|Q05397-2|FAK1_HUMAN Isoform 2 of Focal adhesion kinase 1 OS=Homo sapiens GN=PTK2;>sp|Q05397-3|FAK1_HUMAN Isoform 3 of Focal adhesion kinase 1 OS=Homo sapiens GN=PTK2;>sp|Q0	DesBiotin(K)	_CIGEGQFGDVHQGIYMSPENPALAVAIK(de)TCK_	CIGEGQFGDVHQGIYMSPENPALAVAIK(0.993)TCK(0.007)	4	897.443	3585.74	80812000	105685000			35383000	77698000	161540000	134605000		6946700	121590000	197230000	90121000	101360000			82269000	54107000	100	76.465	73.5185	33.4797	0	0	100	120.01	146.525	90.331	5.1608	0	100	88.9118	53.381	81.1652	0	0	100	88.9118
Q13085-4;Q13085;Q13085-2;Q13085-3	Q13085-4	Q13085-4	ACACA	Acetyl-CoA carboxylase 1;Biotin carboxylase	>sp|Q13085-4|ACACA_HUMAN Isoform 4 of Acetyl-CoA carboxylase 1 OS=Homo sapiens GN=ACACA;>sp|Q13085|ACACA_HUMAN Acetyl-CoA carboxylase 1 OS=Homo sapiens GN=ACACA PE=1 SV=2;>sp|Q13085-2|ACACA_HUMAN Isoform 2 of Acetyl-CoA carboxylase 1 OS=Homo sapiens GN=ACA	DesBiotin(K)	_RHQK(de)IIEEAPATIATPAVFEHMEQCAVK_	RHQK(1)IIEEAPATIATPAVFEHMEQCAVK	4	850.943	3399.74	19998000	23839000			10076000	23459000	38346000	37484500			25982000	43900000	15700000	14078000			12082000	6203900	100	83.8877	98.406	42.2669	0	0	100	102.298	117.115	69.314	0	0	100	111.522	44.068	85.8218	0	0	100	102.298
Q13188	Q13188	Q13188	STK3	Serine/threonine-protein kinase 3;Serine/threonine-protein kinase 3 36kDa subunit;Serine/threonine-protein kinase 3 20kDa subunit	>sp|Q13188|STK3_HUMAN Serine/threonine-protein kinase 3 OS=Homo sapiens GN=STK3 PE=1 SV=2	DesBiotin(K)	_ESGQVVAIK(de)QVPVESDLQEIIK_	ESGQVVAIK(1)QVPVESDLQEIIK	3	869.153	2604.44	1072800000	1587650000	4889300	100490000	565620000	1290100000	2382900000	2178600000	13993000	251880000	2129600000	2801100000	1198100000	1322000000	7267200	209500000	1371900000	910070000	100	67.5716	81.2585	35.6262	6.32948	0.307958	100	109.378	128.573	97.7508	11.5616	0.642293	100	90.6278	68.8404	103.775	15.8472	0.549713	100	90.6278
Q15020	Q15020	Q15020	SART3	Squamous cell carcinoma antigen recognized by T-cells 3	>sp|Q15020|SART3_HUMAN Squamous cell carcinoma antigen recognized by T-cells 3 OS=Homo sapiens GN=SART3 PE=1 SV=1	DesBiotin(K)	_PK(de)GLAYVEYENESQASQAVMK_	PK(1)GLAYVEYENESQASQAVMK	3	846.756	2537.25	87573000	109731000	14289000	31158000	64181000	82636000	168300000	160075000	41496000	93872000	150740000	205300000	47046000	65509000	9884500	30673000	65428000	50441000	100	79.807	75.3078	58.4894	28.3949	13.0218	100	105.138	128.252	94.1684	58.6425	25.9228	100	71.8161	76.9986	99.8764	46.8226	15.0888	100	79.807
Q12931	Q12931	Q12931	TRAP1	Heat shock protein 75 kDa, mitochondrial	>sp|Q12931|TRAP1_HUMAN Heat shock protein 75 kDa, mitochondrial OS=Homo sapiens GN=TRAP1 PE=1 SV=3	DesBiotin(K)	_LNELLVK(de)ALER_	LNELLVK(1)ALER	2	747.456	1492.9	203650000	242915000	26313000	67053000	166890000	218420000	473890000	457170000	62699000	206140000	550200000	554630000	183090000	255290000	18466000	115390000	272120000	151750000	100	83.8359	89.9162	68.703	27.6035	10.8322	100	103.657	121.318	120.349	45.0904	13.7146	100	71.7184	59.4422	106.593	45.1996	7.23334	100	83.8359
Q15418-2;Q15418;Q15418-3	Q15418-2	Q15418-2	RPS6KA1	Ribosomal protein S6 kinase alpha-1	>sp|Q15418-2|KS6A1_HUMAN Isoform 2 of Ribosomal protein S6 kinase alpha-1 OS=Homo sapiens GN=RPS6KA1;>sp|Q15418|KS6A1_HUMAN Ribosomal protein S6 kinase alpha-1 OS=Homo sapiens GN=RPS6KA1 PE=1 SV=2;>sp|Q15418-3|KS6A1_HUMAN Isoform 3 of Ribosomal protein S6	DesBiotin(K)	_GAMAATYSALNSSK(de)PTPQLKPIESSILAQR_	GAMAATYSALNSSK(1)PTPQLKPIESSILAQR	3	1109.6	3325.77	14078000	13168500			7122700	14374000	34284000	33754000			22321000	40628000	7425800	9497500				3743900	100	106.907	109.154	54.0889	0	0	100	101.57	120.365	66.1285	0	0	100	78.1869	39.4198	0	0	0	100	101.57
P31327;P31327-2	P31327	P31327	CPS1	Carbamoyl-phosphate synthase [ammonia], mitochondrial	>sp|P31327|CPSM_HUMAN Carbamoyl-phosphate synthase [ammonia], mitochondrial OS=Homo sapiens GN=CPS1 PE=1 SV=2;>sp|P31327-2|CPSM_HUMAN Isoform 2 of Carbamoyl-phosphate synthase [ammonia], mitochondrial OS=Homo sapiens GN=CPS1	DesBiotin(K)	_TSACFEPSLDYMVTK(de)_	TSACFEPSLDYMVTK(1)	2	972.958	1943.9	14249000	15979000		2463300	12002000	13784000	15291000	15229500		5709400	14670000	17944000	4180900	7021600			5167600	2045000	100	89.1733	86.2632	75.1111	15.4159	0	100	100.404	117.824	96.3262	37.4891	0	100	59.5434	29.1244	73.5958	0	0	100	89.1733
Q14166	Q14166	Q14166	TTLL12	Tubulin--tyrosine ligase-like protein 12	>sp|Q14166|TTL12_HUMAN Tubulin--tyrosine ligase-like protein 12 OS=Homo sapiens GN=TTLL12 PE=1 SV=2	DesBiotin(K)	_WGEDNHWICK(de)PWNLAR_	WGEDNHWICK(1)PWNLAR	3	760.037	2277.09	3271000000	3531750000	11864000	111580000	1250800000	2773200000	4493200000	3513700000	34727000	284780000	3277100000	6293100000	2379600000	2750600000	12690000	193140000	1762900000	1615200000	100	92.617	78.522	35.4159	3.15934	0.335924	100	127.877	179.102	93.2664	8.10485	0.988331	100	86.512	58.7217	64.0915	7.02174	0.461354	100	92.617
Q49AG3	Q49AG3	Q49AG3	ZBED5	Zinc finger BED domain-containing protein 5	>sp|Q49AG3|ZBED5_HUMAN Zinc finger BED domain-containing protein 5 OS=Homo sapiens GN=ZBED5 PE=1 SV=2	DesBiotin(K)	_ATLLK(de)YFPVTNDNNAWVR_	ATLLK(1)YFPVTNDNNAWVR	3	773.415	2317.22	14271000	14926500		2795000	11393000	16209000	39070000	38963000	1951600	9170100	40888000	51109000	13907000	16750000		3436000	19340000	8697200	100	95.6085	108.592	76.3273	18.7251	0	100	100.275	131.173	104.941	23.5354	5.00885	100	83.0269	51.9236	115.463	20.5134	0	100	95.6085
P31327;P31327-2	P31327	P31327	CPS1	Carbamoyl-phosphate synthase [ammonia], mitochondrial	>sp|P31327|CPSM_HUMAN Carbamoyl-phosphate synthase [ammonia], mitochondrial OS=Homo sapiens GN=CPS1 PE=1 SV=2;>sp|P31327-2|CPSM_HUMAN Isoform 2 of Carbamoyl-phosphate synthase [ammonia], mitochondrial OS=Homo sapiens GN=CPS1	DesBiotin(K)	_VSQEHPVVLTK(de)FVEGAR_	VSQEHPVVLTK(1)FVEGAR	3	698.057	2091.15	334910000	443150000	83230000	122290000	325500000	321780000	823690000	812430000	229140000	455830000	847500000	1065800000	288920000	361210000	81150000	124250000	376360000	235540000	100	75.5749	72.612	73.4514	27.5956	18.7815	100	101.386	131.187	104.317	56.107	28.2043	100	79.9867	65.2086	104.194	34.3983	22.4662	100	79.9867
O14678	O14678	O14678	ABCD4	ATP-binding cassette sub-family D member 4	>sp|O14678|ABCD4_HUMAN ATP-binding cassette sub-family D member 4 OS=Homo sapiens GN=ABCD4 PE=2 SV=1	DesBiotin(K)	_ISEGQSLLITGNTGTGK(de)TSLLR_	ISEGQSLLITGNTGTGK(1)TSLLR	3	814.79	2441.35	25792000	28117500		2860900	19120000	24936000	45284000	82545000		10887000	84933000	95879000	24479000	22281000			27633000	15218000	100	91.7294	88.685	68.0004	10.1748	0	100	54.8598	116.154	102.893	13.1892	0	100	109.865	68.3003	124.02	0	0	100	91.7294
P16066	P16066	P16066	NPR1	Atrial natriuretic peptide receptor 1	>sp|P16066|ANPRA_HUMAN Atrial natriuretic peptide receptor 1 OS=Homo sapiens GN=NPR1 PE=1 SV=1	Oxidation (M),DesBiotin(K)	_GM(ox)LFLHNGAICSHGNLK(de)SSNCVVDGR_	GMLFLHNGAICSHGNLK(1)SSNCVVDGR	4	764.622	3054.46	153380000	147345000	5529300	76799000	130340000	116240000	176280000	150595000	11791000	179450000	157670000	143850000	112350000	63335000	6810700	90738000	112070000	85922000	100	104.096	78.8897	88.4591	52.1219	3.75262	100	117.056	95.5211	104.698	119.161	7.82961	100	177.39	135.663	176.948	143.267	10.7535	100	117.056
Q9UP95;Q9UP95-2	Q9UP95	Q9UP95	SLC12A4	Solute carrier family 12 member 4	>sp|Q9UP95|S12A4_HUMAN Solute carrier family 12 member 4 OS=Homo sapiens GN=SLC12A4 PE=1 SV=2;>sp|Q9UP95-2|S12A4_HUMAN Isoform 2 of Solute carrier family 12 member 4 OS=Homo sapiens GN=SLC12A4	DesBiotin(K)	_ELVHIK(de)PDQSNVR_	ELVHIK(1)PDQSNVR	3	577.656	1729.95	27865000	37840000	2083200	19128000	29526000	39358000	52410000	51126000	6032000	33933000	59788000	62905000	23318000	26072000	1773100	22269000	34011000	19741000	100	73.639	104.012	78.0285	50.5497	5.50529	100	102.511	123.039	116.942	66.3713	11.7983	100	89.4369	75.7172	130.45	85.4135	6.80078	100	89.4369
P15735;P15735-2	P15735	P15735	PHKG2	Phosphorylase b kinase gamma catalytic chain, testis/liver isoform	>sp|P15735|PHKG2_HUMAN Phosphorylase b kinase gamma catalytic chain, testis/liver isoform OS=Homo sapiens GN=PHKG2 PE=1 SV=1;>sp|P15735-2|PHKG2_HUMAN Isoform 2 of Phosphorylase b kinase gamma catalytic chain, testis/liver isoform OS=Homo sapiens GN=PHKG2	DesBiotin(K)	_ATGHEFAVK(de)IMEVTAER_	ATGHEFAVK(1)IMEVTAER	3	695.698	2084.07	476660000	481785000			49551000	350970000	234140000	352615000			131380000	421960000	454490000	355680000		4136700	136670000	210010000	100	98.9362	72.8478	10.2849	0	0	100	66.401	119.666	37.2588	0	0	100	127.781	59.0446	38.425	1.16304	0	100	98.9362
O00141-2;O00141-5;O00141-3;O00141;O00141-4	O00141-2	O00141-2	SGK1	Serine/threonine-protein kinase Sgk1	>sp|O00141-2|SGK1_HUMAN Isoform 2 of Serine/threonine-protein kinase Sgk1 OS=Homo sapiens GN=SGK1;>sp|O00141-5|SGK1_HUMAN Isoform 5 of Serine/threonine-protein kinase Sgk1 OS=Homo sapiens GN=SGK1;>sp|O00141-3|SGK1_HUMAN Isoform 3 of Serine/threonine-protei	DesBiotin(K)	_HKAEEVFYAVK(de)VLQK_	HKAEEVFYAVK(1)VLQK	3	662.379	1984.11	70950000	88816500		34580000	77941000	83374000	407210000	338690000	29121000	266910000	440430000	447630000	73736000	55824000		50538000	112490000	54345000	100	79.8838	93.8722	87.7551	38.9342	0	100	120.231	132.165	130.039	78.8066	8.59813	100	132.087	97.3506	201.508	90.531	0	100	120.231
P09543;P09543-2	P09543	P09543	CNP	2,3-cyclic-nucleotide 3-phosphodiesterase	>sp|P09543|CN37_HUMAN 2,3-cyclic-nucleotide 3-phosphodiesterase OS=Homo sapiens GN=CNP PE=1 SV=2;>sp|P09543-2|CN37_HUMAN Isoform CNPI of 2,3-cyclic-nucleotide 3-phosphodiesterase OS=Homo sapiens GN=CNP	Oxidation (M),DesBiotin(K)	_EKM(ox)DLVTYFGK(de)RPPGVLHCTTK_	EKMDLVTYFGK(1)RPPGVLHCTTK	4	698.117	2788.44	19766000	20608500		6533000	15670000	18966000	43671000	35568500	4545800	21519000	39202000	42978000	13082000	8214100		10700000	16452000	12968000	100	95.9119	92.03	76.0366	31.7005	0	100	122.78	120.832	110.215	60.5002	12.7804	100	159.263	157.875	200.29	130.264	0	100	122.78
Q9HAB8	Q9HAB8	Q9HAB8	PPCS	Phosphopantothenate--cysteine ligase	>sp|Q9HAB8|PPCS_HUMAN Phosphopantothenate--cysteine ligase OS=Homo sapiens GN=PPCS PE=1 SV=2	DesBiotin(K)	_MVPK(de)LLSPLVK_	MVPK(1)LLSPLVK	2	710.952	1419.89	803490000	1018315000	143720000	495800000	710290000	911600000	2534200000	2501500000	526390000	2076000000	2793000000	2645000000	698530000	891800000	109720000	593120000	1083900000	594200000	100	78.9039	89.5204	69.7515	48.6883	14.1135	100	101.307	105.737	111.653	82.9902	21.043	100	78.3281	66.6293	121.541	66.5082	12.3032	100	78.9039
P48729-2;P48729	P48729-2	P48729-2	CSNK1A1	Casein kinase I isoform alpha	>sp|P48729-2|KC1A_HUMAN Isoform 2 of Casein kinase I isoform alpha OS=Homo sapiens GN=CSNK1A1;>sp|P48729|KC1A_HUMAN Casein kinase I isoform alpha OS=Homo sapiens GN=CSNK1A1 PE=1 SV=2	Oxidation (M),DesBiotin(K)	_DIK(de)PDNFLM(ox)GIGR_	DIK(1)PDNFLMGIGR	2	844.445	1686.88	644800000	7368400	1590400	7069400	106630000	2620600	548990000	203695900	3299100	14277000	155450000	1451700	458400000	369660000			5358000	4637700	100	8750.88	35.5654	1447.13	95.9421	21.5841	100	269.515	0.71268	76.3147	7.00898	1.61962	100	124.006	1.25459	1.44944	0	0	100	269.515
P07948;P07948-2	P07948	P07948	LYN	Tyrosine-protein kinase Lyn	>sp|P07948|LYN_HUMAN Tyrosine-protein kinase Lyn OS=Homo sapiens GN=LYN PE=1 SV=3;>sp|P07948-2|LYN_HUMAN Isoform LYN B of Tyrosine-protein kinase Lyn OS=Homo sapiens GN=LYN	Oxidation (M),DesBiotin(K)	_VAVK(de)TLKPGTMSVQAFLEEANLM(ox)K_	VAVK(1)TLKPGTMSVQAFLEEANLMK	3	939.847	2816.52	17911000	26144000			9992900	23380000	36370000	27059000			32419000	38445000	19862000	15975000			24498000	17540000	100	68.509	89.4278	38.2225	0	0	100	134.41	142.078	119.809	0	0	100	124.332	109.797	153.352	0	0	100	124.332
P49915	P49915	P49915	GMPS	GMP synthase [glutamine-hydrolyzing]	>sp|P49915|GUAA_HUMAN GMP synthase [glutamine-hydrolyzing] OS=Homo sapiens GN=GMPS PE=1 SV=1	DesBiotin(K)	_VIEPLK(de)DFHKDEVR_	VIEPLK(1)DFHKDEVR	4	481.019	1920.05	133370000	164090000	20641000	68337000	139400000	124000000	227410000	199265000	37493000	131360000	182400000	250340000	73203000	52169000	9772200	37121000	95346000	76017000	100	81.2786	75.5683	84.9534	41.646	12.5791	100	114.124	125.632	91.5364	65.9223	18.8156	100	140.319	145.713	182.764	71.1553	18.7318	100	114.124
P30837	P30837	P30837	ALDH1B1	Aldehyde dehydrogenase X, mitochondrial	>sp|P30837|AL1B1_HUMAN Aldehyde dehydrogenase X, mitochondrial OS=Homo sapiens GN=ALDH1B1 PE=1 SV=3	DesBiotin(K)	_VGNPFELDTQQGPQVDK(de)EQFER_	VGNPFELDTQQGPQVDK(1)EQFER	3	919.787	2756.34	62544000	61941500		33098000	36520000	59387000	97851000	99553000		69742000	108140000	97366000	38901000	35313000		44142000	49061000	42453000	100	100.973	95.8759	58.9589	53.4343	0	100	98.2904	97.8032	108.626	70.0551	0	100	110.161	120.219	138.932	125.002	0	100	100.973
Q9UG63	Q9UG63	Q9UG63	ABCF2	ATP-binding cassette sub-family F member 2	>sp|Q9UG63|ABCF2_HUMAN ATP-binding cassette sub-family F member 2 OS=Homo sapiens GN=ABCF2 PE=1 SV=2	DesBiotin(K)	_VALVGPNGAGK(de)STLLK_	VALVGPNGAGK(1)STLLK	2	861.02	1720.02	259330000	322875000	2218100	12635000	81725000	208990000	2218500000	2319300000	13303000		1725400000	3126800000	149080000	176950000		16057000	170210000	130320000	100	80.319	64.7278	25.3117	3.91328	0.686984	100	95.6539	134.817	74.3931	0	0.573578	100	84.2498	73.6479	96.191	9.07431	0	100	84.2498
P63261	P63261	P63261	ACTG1	Actin, cytoplasmic 2;Actin, cytoplasmic 2, N-terminally processed	>sp|P63261|ACTG_HUMAN Actin, cytoplasmic 2 OS=Homo sapiens GN=ACTG1 PE=1 SV=1	DesBiotin(K)	_EEEIAALVIDNGSGMCK(de)AGFAGDDAPR_	EEEIAALVIDNGSGMCK(1)AGFAGDDAPR	3	997.139	2988.4	646740000	691275000		8013200	263390000	747500000	852290000	905580000		19996000	927420000	1028200000	463960000	251730000		16940000	376310000	283760000	100	93.5576	108.134	38.1021	1.15919	0	100	94.1154	113.54	102.412	2.20809	0	100	184.309	112.724	149.49	6.72943	0	100	94.1154
Q9NWX6	Q9NWX6	Q9NWX6	THG1L	Probable tRNA(His) guanylyltransferase	>sp|Q9NWX6|THG1_HUMAN Probable tRNA(His) guanylyltransferase OS=Homo sapiens GN=THG1L PE=1 SV=2	Oxidation (M),DesBiotin(K)	_LPTEM(ox)EGK(de)K_	LPTEMEGK(0.967)K(0.033)	2	622.831	1243.65	8430300	9516700			6837000	6127800	12468000	6344500			10455000	4172100	7412900	7001400			9017800	9313600	100	88.5843	64.39	71.8421	0	0	100	196.517	65.7593	164.788	0	0	100	105.877	133.025	128.8	0	0	100	105.877
P50990	P50990	P50990	CCT8	T-complex protein 1 subunit theta	>sp|P50990|TCPQ_HUMAN T-complex protein 1 subunit theta OS=Homo sapiens GN=CCT8 PE=1 SV=4	Oxidation (M),DesBiotin(K)	_TAYGPNGM(ox)NK(de)MVINHLEK_	TAYGPNGMNK(1)MVINHLEK	3	743.71	2228.11	61545000	69441500	4473900	37983000	65116000	54546000	94546000	80446500	8351600	46113000	82248000	90611000	23777000	29066000	3539600	29279000	44264000	41641000	100	88.6286	78.5496	93.771	54.6978	6.44269	100	117.527	112.635	102.239	57.3213	10.3816	100	81.8035	143.264	152.288	100.733	12.1778	100	88.6286
P48643	P48643	P48643	CCT5	T-complex protein 1 subunit epsilon	>sp|P48643|TCPE_HUMAN T-complex protein 1 subunit epsilon OS=Homo sapiens GN=CCT5 PE=1 SV=1	2 Oxidation (M),DesBiotin(K)	_TSLGPNGLDK(de)M(ox)M(ox)VDK_	TSLGPNGLDK(1)MMVDK	2	917.458	1832.9	18360000	22017500		7163800	22276000	14111000	55716000	39607500	1974300	16087000	55501000	66691000	17513000	14638000		12794000	27635000	21392000	100	83.3882	64.0899	101.174	32.5368	0	100	140.67	168.38	140.128	40.616	4.98466	100	119.641	146.14	188.789	87.4027	0	100	119.641
Q9UP95;Q9UP95-2;Q9UP95-3;Q9UP95-4	Q9UP95	Q9UP95	SLC12A4	Solute carrier family 12 member 4	>sp|Q9UP95|S12A4_HUMAN Solute carrier family 12 member 4 OS=Homo sapiens GN=SLC12A4 PE=1 SV=2;>sp|Q9UP95-2|S12A4_HUMAN Isoform 2 of Solute carrier family 12 member 4 OS=Homo sapiens GN=SLC12A4;>sp|Q9UP95-3|S12A4_HUMAN Isoform 3 of Solute carrier family 12	DesBiotin(K)	_PK(de)VSSLLGK_	PK(1)VSSLLGK	2	562.856	1123.7	9157500	10396550		3123500	6885800	6623100	15856000	14734000		13210000	13740000	16572000	7012100	13570000		4061600	9414500	8406200	100	88.0821	63.7048	66.2316	30.0436	0	100	107.615	112.475	93.2537	89.6566	0	100	51.6735	61.9469	69.3773	29.9307	0	100	88.0821
Q96TA2;Q96TA2-2	Q96TA2	Q96TA2	YME1L1	ATP-dependent zinc metalloprotease YME1L1	>sp|Q96TA2|YMEL1_HUMAN ATP-dependent zinc metalloprotease YME1L1 OS=Homo sapiens GN=YME1L1 PE=1 SV=2;>sp|Q96TA2-2|YMEL1_HUMAN Isoform 2 of ATP-dependent zinc metalloprotease YME1L1 OS=Homo sapiens GN=YME1L1	DesBiotin(K)	_GILLVGPPGTGK(de)TLLAR_	GILLVGPPGTGK(1)TLLAR	2	930.077	1858.14	54098000	68607000	1972900	10808000	38279000	59343000	159350000	150035000	7859400	43816000	177730000	210550000	49326000	76230000	1519400	17481000	66689000	38571000	100	78.852	86.497	55.7946	15.7535	2.87565	100	106.209	140.334	118.459	29.2039	5.23838	100	64.7068	50.5982	87.4839	22.9319	1.99318	100	78.852
P23458	P23458	P23458	JAK1	Tyrosine-protein kinase JAK1	>sp|P23458|JAK1_HUMAN Tyrosine-protein kinase JAK1 OS=Homo sapiens GN=JAK1 PE=1 SV=2	DesBiotin(K)	_IGDFGLTK(de)AIETDKEYYTVK_	IGDFGLTK(1)AIETDKEYYTVK	3	829.772	2486.29	39382000	33202500		1808400	32632000	24276000	225640000	356305000		46702000	540060000	564690000	50580000	44906000			78397000	51527000	100	118.612	73.115	98.2818	5.44658	0	100	63.3278	158.485	151.572	13.1073	0	100	112.635	114.744	174.58	0	0	100	112.635
Q16543	Q16543	Q16543	CDC37	Hsp90 co-chaperone Cdc37	>sp|Q16543|CDC37_HUMAN Hsp90 co-chaperone Cdc37 OS=Homo sapiens GN=CDC37 PE=1 SV=1	DesBiotin(K)	_SMPWNVDTLSK(de)DGFSK_	SMPWNVDTLSK(1)DGFSK	2	1004.5	2006.98	23622000	26797500		9350800	20299000	24680000	52665000	56311500	21861000		57113000	78057000	16443000	19549000			25410000	15835000	100	88.15	92.0981	75.7496	34.8943	0	100	93.5244	138.616	101.423	0	38.8216	100	84.1117	81.0016	129.981	0	0	100	88.15
O75116;Q13464	O75116;Q13464	O75116	ROCK2;ROCK1	Rho-associated protein kinase 2;Rho-associated protein kinase 1	>sp|O75116|ROCK2_HUMAN Rho-associated protein kinase 2 OS=Homo sapiens GN=ROCK2 PE=1 SV=4;>sp|Q13464|ROCK1_HUMAN Rho-associated protein kinase 1 OS=Homo sapiens GN=ROCK1 PE=1 SV=1	Oxidation (M),DesBiotin(K)	_VYAM(ox)K(de)LLSK_	VYAMK(1)LLSK	2	632.87	1263.73	17252000	24538500			5123600	11356000	28387000	17086000				29069000	16089000	11074000			5077000	16503000	100	70.3058	46.2783	20.8798	0	0	100	166.142	170.133	0	0	0	100	145.286	149.025	45.8461	0	0	100	145.286
Q05397;Q05397-2;Q05397-3;Q05397-4	Q05397	Q05397	PTK2	Focal adhesion kinase 1	>sp|Q05397|FAK1_HUMAN Focal adhesion kinase 1 OS=Homo sapiens GN=PTK2 PE=1 SV=2;>sp|Q05397-2|FAK1_HUMAN Isoform 2 of Focal adhesion kinase 1 OS=Homo sapiens GN=PTK2;>sp|Q05397-3|FAK1_HUMAN Isoform 3 of Focal adhesion kinase 1 OS=Homo sapiens GN=PTK2;>sp|Q0	Oxidation (M),DesBiotin(K)	_CIGEGQFGDVHQGIYM(ox)SPENPALAVAIK(de)TCK_	CIGEGQFGDVHQGIYMSPENPALAVAIK(0.865)TCK(0.135)	4	901.441	3601.74	15100000	19547000			8585500	14484000	28517000	14294500				34580000	18926000	16270000				13184000	100	77.2497	74.0983	43.9223	0	0	100	199.496	241.911	0	0	0	100	116.325	81.0326	0	0	0	100	116.325
P00533	P00533	P00533	EGFR	Epidermal growth factor receptor	>sp|P00533|EGFR_HUMAN Epidermal growth factor receptor OS=Homo sapiens GN=EGFR PE=1 SV=2	DesBiotin(K)	_VKIPVAIK(de)ELR_	VKIPVAIK(1)ELR	3	487.989	1460.94	27637000	26932000		7131600	22939000	26209000	109620000	120730000		26869000	140400000	129890000	17132000	11671000		8915900	24299000	10829000	100	102.618	97.3155	85.1738	26.48	0	100	90.7976	107.587	116.293	22.2554	0	100	146.791	92.7855	208.2	76.3936	0	100	102.618
Q16584	Q16584	Q16584	MAP3K11	Mitogen-activated protein kinase kinase kinase 11	>sp|Q16584|M3K11_HUMAN Mitogen-activated protein kinase kinase kinase 11 OS=Homo sapiens GN=MAP3K11 PE=1 SV=1	Oxidation (M),DesBiotin(K)	_DLK(de)SNNILLLQPIESDDM(ox)EHK_	DLK(1)SNNILLLQPIESDDMEHK	3	888.79	2663.35	95852000	114035000		24750000	71830000	74981000	182790000	130420000		100500000	168870000	212190000	93243000	93249000	4775400	37780000	124950000	95582000	100	84.0549	65.7526	62.9894	21.7039	0	100	140.155	162.697	129.482	77.0587	0	100	99.9936	102.502	133.996	40.5152	5.12113	100	99.9936
O14656;O14656-2	O14656	O14656	TOR1A	Torsin-1A	>sp|O14656|TOR1A_HUMAN Torsin-1A OS=Homo sapiens GN=TOR1A PE=1 SV=1;>sp|O14656-2|TOR1A_HUMAN Isoform 2 of Torsin-1A OS=Homo sapiens GN=TOR1A	DesBiotin(K)	_KPLTLSLHGWTGTGK(de)NFVSK_	KPLTLSLHGWTGTGK(1)NFVSK	4	592.585	2366.31	245690000	289095000		20547000	197720000	270450000	681610000	619840000		47953000	2949600	763170000	170110000	170370000		19091000	103610000	96048000	100	84.9859	93.5506	68.3927	7.10735	0	100	109.965	123.124	0.475865	7.73635	0	100	99.8474	56.3761	60.8147	11.2056	0	100	99.8474
Q9Y5S2	Q9Y5S2	Q9Y5S2	CDC42BPB	Serine/threonine-protein kinase MRCK beta	>sp|Q9Y5S2|MRCKB_HUMAN Serine/threonine-protein kinase MRCK beta OS=Homo sapiens GN=CDC42BPB PE=1 SV=2	DesBiotin(K)	_DIK(de)PDNVLLDVNGHIR_	DIK(1)PDNVLLDVNGHIR	3	672.041	2013.1	45456000	48679500		10250000	28416000	32782000	50868000	49971000		28289000	53681000	54462000	35086000	32456000		5140700	9937500	15380000	100	93.3781	67.3425	58.3736	21.0561	0	100	101.795	108.987	107.424	56.6108	0	100	108.103	47.3872	30.6184	15.839	0	100	101.795
Q8N5S9-2;Q8N5S9	Q8N5S9-2	Q8N5S9-2	CAMKK1	Calcium/calmodulin-dependent protein kinase kinase 1	>sp|Q8N5S9-2|KKCC1_HUMAN Isoform 2 of Calcium/calmodulin-dependent protein kinase kinase 1 OS=Homo sapiens GN=CAMKK1;>sp|Q8N5S9|KKCC1_HUMAN Calcium/calmodulin-dependent protein kinase kinase 1 OS=Homo sapiens GN=CAMKK1 PE=1 SV=2	DesBiotin(K)	_DIK(de)PSNLLLGDDGHVK_	DIK(1)PSNLLLGDDGHVK	3	639.686	1916.04	320580000	516445000		25851000	223420000	282060000	930380000	991175000	5803100	60196000	1030300000	1032600000	219540000	260530000		33538000	390750000	235580000	100	62.0744	54.6157	43.2611	5.00557	0	100	93.8664	104.179	103.947	6.0732	0.585477	100	84.2667	90.4234	149.983	12.873	0	100	84.2667
P34932	P34932	P34932	HSPA4	Heat shock 70 kDa protein 4	>sp|P34932|HSP74_HUMAN Heat shock 70 kDa protein 4 OS=Homo sapiens GN=HSPA4 PE=1 SV=4	DesBiotin(K)	_LSQECEK(de)LK_	LSQECEK(1)LK	2	665.855	1329.7	71271000	78095500			51635000	68527000	116130000	130750000			140340000	146670000	50623000	50489000		40859000	70202000	61478000	100	91.2613	87.7477	66.1178	0	0	100	88.8184	112.176	107.335	0	0	100	100.265	121.765	139.044	80.9265	0	100	91.2613
O14578;O14578-3	O14578	O14578	CIT	Citron Rho-interacting kinase	>sp|O14578|CTRO_HUMAN Citron Rho-interacting kinase OS=Homo sapiens GN=CIT PE=1 SV=2;>sp|O14578-3|CTRO_HUMAN Isoform 3 of Citron Rho-interacting kinase OS=Homo sapiens GN=CIT	DesBiotin(K)	_AESLSDKLNDLEK(de)_	AESLSDK(0.168)LNDLEK(0.832)	2	829.436	1656.86		14537000			16830000	18234000	44314000	33093500			52233000	56465000	24710000	23276000		7202500	31429000	28984000	100	0	125.432	115.774	0	0	100	133.905	170.623	157.835	0	0	100	106.161	124.523	135.027	30.9439	0	100	106.161
P00558	P00558	P00558	PGK1	Phosphoglycerate kinase 1	>sp|P00558|PGK1_HUMAN Phosphoglycerate kinase 1 OS=Homo sapiens GN=PGK1 PE=1 SV=3	DesBiotin(K)	_VADK(de)IQLINNMLDK_	VADK(1)IQLINNMLDK	2	906.008	1810	260150000	368420000	0	41317000	154860000	300710000	742270000	672900000	28301000	76006000	758320000	929410000	372070000	502450000		66615000	359380000	219850000	100	70.6123	81.6215	42.0335	11.2146	0	100	110.309	138.12	112.694	11.2953	4.20583	100	74.0511	43.7556	71.5255	13.258	0	100	74.0511
P31327;P31327-2	P31327	P31327	CPS1	Carbamoyl-phosphate synthase [ammonia], mitochondrial	>sp|P31327|CPSM_HUMAN Carbamoyl-phosphate synthase [ammonia], mitochondrial OS=Homo sapiens GN=CPS1 PE=1 SV=2;>sp|P31327-2|CPSM_HUMAN Isoform 2 of Carbamoyl-phosphate synthase [ammonia], mitochondrial OS=Homo sapiens GN=CPS1	2 Oxidation (M),DesBiotin(K)	_IGSSM(ox)K(de)SVGEVM(ox)AIGR_	IGSSMK(1)SVGEVMAIGR	3	617.322	1848.94	147200000	181325000	15435000	45920000	173020000	121510000	253720000	152040000	22822000	92923000	194000000	269420000	127510000	73889000	4525700	37288000	138160000	140840000	100	81.1802	67.0123	95.4198	25.3247	8.51234	100	166.877	177.203	127.598	61.1175	15.0105	100	172.57	190.61	186.983	50.4649	6.125	100	166.877
Q96HN2-2;Q96HN2;O43865;O43865-2	Q96HN2-2;O43865	O43865	AHCYL2;AHCYL1	Putative adenosylhomocysteinase 3;Putative adenosylhomocysteinase 2	>sp|Q96HN2-2|SAHH3_HUMAN Isoform 2 of Putative adenosylhomocysteinase 3 OS=Homo sapiens GN=AHCYL2;>sp|Q96HN2|SAHH3_HUMAN Putative adenosylhomocysteinase 3 OS=Homo sapiens GN=AHCYL2 PE=1 SV=1;>sp|O43865|SAHH2_HUMAN Putative adenosylhomocysteinase 2 OS=Homo	DesBiotin(K)	_QK(de)FDNLYCCR_	QK(1)FDNLYCCR	2	800.374	1598.73	259730000	302895000	34331000	67836000	154970000	227340000	311630000	290840000	82340000	209380000	295380000	271320000	140450000	177250000	24387000	58633000	211190000	148360000	100	85.7492	75.0557	51.1629	22.3959	11.3343	100	107.148	93.2884	101.561	71.9915	28.3111	100	79.2384	83.701	119.148	33.0793	13.7585	100	85.7492
Q6PD62	Q6PD62	Q6PD62	CTR9	RNA polymerase-associated protein CTR9 homolog	>sp|Q6PD62|CTR9_HUMAN RNA polymerase-associated protein CTR9 homolog OS=Homo sapiens GN=CTR9 PE=1 SV=1	DesBiotin(K)	_YFSYLSK(de)VGDK_	YFSYLSK(1)VGDK	2	751.898	1501.78		17373500			12190000	13425000	25911000	29708000	7325700	7290300	34575000	37872000	7920300	10289000	1215600	3130100	12717000	8316200	100	0	77.2729	70.1643	0	0	100	87.2189	127.481	116.383	24.5399	24.659	100	76.9783	80.8261	123.598	30.4218	11.8146	100	76.9783
P41743	P41743	P41743	PRKCI	Protein kinase C iota type	>sp|P41743|KPCI_HUMAN Protein kinase C iota type OS=Homo sapiens GN=PRKCI PE=1 SV=2	DesBiotin(K)	_DLK(de)LDNVLLDSEGHIK_	DLK(1)LDNVLLDSEGHIK	3	669.037	2004.09	348850000	232550850		12454000	158500000	344370000	366640000	306155000		22087000	233300000	403480000	268350000	2954400		17665000	220720000	234050000	100	150.01	148.084	68.1571	5.35539	0	100	119.756	131.789	76.2032	7.21432	0	100	9083.06	7922.08	7470.89	597.922	0	100	150.01
P22234-2;P22234	P22234-2	P22234-2	PAICS	Multifunctional protein ADE2;Phosphoribosylaminoimidazole-succinocarboxamide synthase;Phosphoribosylaminoimidazole carboxylase	>sp|P22234-2|PUR6_HUMAN Isoform 2 of Multifunctional protein ADE2 OS=Homo sapiens GN=PAICS;>sp|P22234|PUR6_HUMAN Multifunctional protein ADE2 OS=Homo sapiens GN=PAICS PE=1 SV=3	DesBiotin(K)	_KLYEGK(de)TK_	KLYEGK(1)TK	2	581.845	1161.68	49411000	63390000		7596900	35669000	54330000	146460000	126130000	4153700	20596000	112140000	154490000	23969000	10785000		4797600	28543000	23932000	100	77.9476	85.7075	56.2691	11.9844	0	100	116.118	122.485	88.9083	16.3292	3.29319	100	222.244	221.901	264.655	44.484	0	100	116.118
Q9UPT8	Q9UPT8	Q9UPT8	ZC3H4	Zinc finger CCCH domain-containing protein 4	>sp|Q9UPT8|ZC3H4_HUMAN Zinc finger CCCH domain-containing protein 4 OS=Homo sapiens GN=ZC3H4 PE=1 SV=3	DesBiotin(K)	_IQQK(de)QQEEEER_	IQQK(1)QQEEEER	2	820.916	1639.82	3477000	3706700		1157500	2127400	2930200	8120000	6986000	1622200		8594100	9599400	1701700	2082300			3014000	2349800	100	93.8031	79.0514	57.3934	31.2272	0	100	116.232	137.409	123.019	0	23.2207	100	81.7221	112.846	144.744	0	0	100	93.8031
P62750	P62750	P62750	RPL23A	60S ribosomal protein L23a	>sp|P62750|RL23A_HUMAN 60S ribosomal protein L23a OS=Homo sapiens GN=RPL23A PE=1 SV=1	DesBiotin(K)	_NK(de)LDHYAIIK_	NK(1)LDHYAIIK	3	470.942	1409.8	157350000	194850000	2015100	1108000	8590000	1501600	1797600	206258400	2945700	4144800	4291200	4694900	113750000	138630000	1961200	1989900	1339500	3939200	100	80.7544	0.770644	4.40852	0.568643	1.03418	100	0.871528	2.27622	2.0805	2.00952	1.42816	100	82.0529	2.84152	0.966241	1.4354	1.4147	100	80.7544
P53621-2;P53621	P53621-2	P53621-2	COPA	Coatomer subunit alpha;Xenin;Proxenin	>sp|P53621-2|COPA_HUMAN Isoform 2 of Coatomer subunit alpha OS=Homo sapiens GN=COPA;>sp|P53621|COPA_HUMAN Coatomer subunit alpha OS=Homo sapiens GN=COPA PE=1 SV=2	DesBiotin(K)	_MLTK(de)FETK_	MLTK(1)FETK	2	597.334	1192.65	75116000	79231500	935800	63335000	66499000	67065000	213030000	173915000	2637900	220050000	196790000	215430000	32054000	33885000	17841000	36399000	46646000	31707000	100	94.8057	84.6444	83.93	79.9366	1.1811	100	122.491	123.871	113.153	126.527	1.51678	100	94.5964	93.5724	137.66	107.419	52.6516	100	94.8057
Q7L7X3;Q9H2K8	Q7L7X3;Q9H2K8	Q7L7X3	TAOK1;TAOK3	Serine/threonine-protein kinase TAO1;Serine/threonine-protein kinase TAO3	>sp|Q7L7X3|TAOK1_HUMAN Serine/threonine-protein kinase TAO1 OS=Homo sapiens GN=TAOK1 PE=1 SV=1;>sp|Q9H2K8|TAOK3_HUMAN Serine/threonine-protein kinase TAO3 OS=Homo sapiens GN=TAOK3 PE=1 SV=2	DesBiotin(K)	_K(de)QFQDTCK_	K(1)QFQDTCK	2	625.814	1249.61	5149200	5423450			2623800	3902200	6670000	7911600			6329700	9631900	2856700	4850100	1662600	1154400	2423200	2477100	100	94.9433	71.9505	48.3788	0	0	100	84.3066	121.744	80.0053	0	0	100	58.8998	51.0732	49.9619	23.8016	34.2797	100	84.3066
Q96SB4	Q96SB4	Q96SB4	SRPK1	SRSF protein kinase 1	>sp|Q96SB4|SRPK1_HUMAN Serine/threonine-protein kinase SRPK1 OS=Homo sapiens GN=SRPK1 PE=1 SV=2	DesBiotin(K)	_IIHTDIK(de)PENILLSVNEQYIR_	IIHTDIK(1)PENILLSVNEQYIR	3	902.173	2703.5	215510000	311930000		10401000	78973000	287840000	434100000	404875000		30802000	306640000	522450000	292820000	490250000	2039100	22527000	274400000	182570000	100	69.0892	92.2771	25.3175	3.3344	0	100	107.218	129.04	75.737	7.60778	0	100	59.7287	37.2402	55.9714	4.595	0.415931	100	69.0892
P41240	P41240	P41240	CSK	Tyrosine-protein kinase CSK	>sp|P41240|CSK_HUMAN Tyrosine-protein kinase CSK OS=Homo sapiens GN=CSK PE=1 SV=1	DesBiotin(K)	_VSDFGLTK(de)EASSTQDTGKLPVK_	VSDFGLTK(1)EASSTQDTGKLPVK	3	835.446	2503.32	8933200000	9092050000	96154000	1044800000	6086800000	8567000000	7789700000	8385750000	369520000	2243700000	6913700000	7470200000	5972200000	3961400000	99419000	1489800000		5386400000	100	98.2529	94.2252	66.9464	11.4914	1.05756	100	92.8921	89.0821	82.4458	26.7561	4.40652	100	150.76	135.972	0	37.6079	2.50969	100	98.2529
O00141-2;O00141-5;O00141-3;O00141;O00141-4	O00141-2	O00141-2	SGK1	Serine/threonine-protein kinase Sgk1	>sp|O00141-2|SGK1_HUMAN Isoform 2 of Serine/threonine-protein kinase Sgk1 OS=Homo sapiens GN=SGK1;>sp|O00141-5|SGK1_HUMAN Isoform 5 of Serine/threonine-protein kinase Sgk1 OS=Homo sapiens GN=SGK1;>sp|O00141-3|SGK1_HUMAN Isoform 3 of Serine/threonine-protei	DesBiotin(K)	_AEEVFYAVK(de)VLQK_	AEEVFYAVK(1)VLQK	2	860.488	1718.96	68118000	92283500	2979100	27108000	62395000	72735000	282710000	314265000	20224000	242500000	371490000	321410000	92730000	71567000	3734500	41324000	133480000	73144000	100	73.8138	78.8169	67.6123	29.3747	3.2282	100	89.9591	102.274	118.209	77.1642	6.43533	100	129.571	102.204	186.511	57.7417	5.21819	100	89.9591
P38919	P38919	P38919	EIF4A3	Eukaryotic initiation factor 4A-III	>sp|P38919|IF4A3_HUMAN Eukaryotic initiation factor 4A-III OS=Homo sapiens GN=EIF4A3 PE=1 SV=4	Oxidation (M),DesBiotin(K)	_ESIM(ox)K(de)EFR_	ESIMK(1)EFR	2	626.324	1250.63	29245000	38115500	8221500		21278000	27274000	64848000	43011500		21900000	33862000	69216000	27360000	26449000	5821800	7579000	28907000	32528000	100	76.7273	71.5562	55.8251	0	21.57	100	150.769	160.924	78.7278	50.9166	0	100	103.444	122.984	109.293	28.6551	22.0114	100	103.444
P07741	P07741	P07741	APRT	Adenine phosphoribosyltransferase	>sp|P07741|APT_HUMAN Adenine phosphoribosyltransferase OS=Homo sapiens GN=APRT PE=1 SV=2	DesBiotin(K)	_GK(de)LPGPTLWASYSLEYGK_	GK(1)LPGPTLWASYSLEYGK	2	1082.08	2162.14	243060000	289290000	7990900	20156000	63245000	275840000	835370000	906350000	79286000	142160000	452950000	942240000	193260000	265430000	11891000	16579000	178480000	94073000	100	84.0195	95.3507	21.8621	6.9674	2.76225	100	92.1686	103.96	49.9752	15.6849	8.74783	100	72.8102	35.4417	67.2418	6.24609	4.4799	100	84.0195
P06241;P06241-2;P06241-3	P06241	P06241	FYN	Tyrosine-protein kinase Fyn	>sp|P06241|FYN_HUMAN Tyrosine-protein kinase Fyn OS=Homo sapiens GN=FYN PE=1 SV=3;>sp|P06241-2|FYN_HUMAN Isoform 2 of Tyrosine-protein kinase Fyn OS=Homo sapiens GN=FYN;>sp|P06241-3|FYN_HUMAN Isoform 3 of Tyrosine-protein kinase Fyn OS=Homo sapiens GN=FYN	DesBiotin(K)	_VAIK(de)TLKPGTMSPESFLEEAQIMK_	VAIK(1)TLKPGTMSPESFLEEAQIMK	3	948.846	2843.52	94872000	113765000			33493000	102870000	190060000	197200000			164620000	255300000	70381000	116130000			85260000	46786000	100	83.393	90.4232	29.4405	0	0	100	96.3793	129.462	83.4787	0	0	100	60.6054	40.2876	73.4177	0	0	100	83.393
Q9UEE9	Q9UEE9	Q9UEE9	CFDP1	Craniofacial development protein 1	>sp|Q9UEE9|CFDP1_HUMAN Craniofacial development protein 1 OS=Homo sapiens GN=CFDP1 PE=1 SV=1	DesBiotin(K)	_SSGMSSLLGK(de)IGAK_	SSGMSSLLGK(1)IGAK	2	766.429	1530.84	49308000	54891000	5093400	9173600	29812000	40141000	146050000	106130000		35373000	122910000	183050000	39269000	46911000		12752000	49110000	31861000	100	89.8289	73.1286	54.3113	16.7124	9.27912	100	137.614	172.477	115.811	33.3299	0	100	83.7096	67.918	104.688	27.1834	0	100	89.8289
P15735;P15735-2	P15735	P15735	PHKG2	Phosphorylase b kinase gamma catalytic chain, testis/liver isoform	>sp|P15735|PHKG2_HUMAN Phosphorylase b kinase gamma catalytic chain, testis/liver isoform OS=Homo sapiens GN=PHKG2 PE=1 SV=1;>sp|P15735-2|PHKG2_HUMAN Isoform 2 of Phosphorylase b kinase gamma catalytic chain, testis/liver isoform OS=Homo sapiens GN=PHKG2	Oxidation (M),DesBiotin(K)	_ATGHEFAVK(de)IM(ox)EVTAER_	ATGHEFAVK(1)IMEVTAER	3	701.03	2100.07	26206000	66145000			13957000	38350000	63196000	45595000				70141000	41062000	34346000		3205500		28372000	100	39.619	57.9787	21.1006	0	0	100	138.603	153.835	0	0	0	100	119.554	82.6064	0	9.33296	0	100	119.554
P23458	P23458	P23458	JAK1	Tyrosine-protein kinase JAK1	>sp|P23458|JAK1_HUMAN Tyrosine-protein kinase JAK1 OS=Homo sapiens GN=JAK1 PE=1 SV=2	DesBiotin(K)	_YDPEGDNTGEQVAVK(de)SLKPESGGNHIADLK_	YDPEGDNTGEQVAVK(1)SLKPESGGNHIADLK	4	841.922	3363.66		21481500			11423000	16198000	157720000	156140000		16375000	143160000	174910000	21639000	29448000		3492300	28649000	25998000	100	0	75.4044	53.176	0	0	100	101.012	112.021	91.6869	10.4874	0	100	73.4821	88.2844	97.2867	11.8592	0	100	73.4821
P49642	P49642	P49642	PRIM1	DNA primase small subunit	>sp|P49642|PRI1_HUMAN DNA primase small subunit OS=Homo sapiens GN=PRIM1 PE=1 SV=1	DesBiotin(K)	_MNPYK(de)IDIGAVYSHRPNQHNTVK_	MNPYK(1)IDIGAVYSHRPNQHNTVK	4	720.375	2877.47	46700000	50929500		30983000	32801000	35750000	159500000	142945000	5948500	101720000	147650000	190350000	27307000	26370000		24168000	23884000	13785000	100	91.6954	70.1951	64.4047	60.8351	0	100	111.581	133.163	103.291	71.1602	4.16139	100	103.553	52.2753	90.5726	91.6496	0	100	103.553
Q8TD19	Q8TD19	Q8TD19	NEK9	Serine/threonine-protein kinase Nek9	>sp|Q8TD19|NEK9_HUMAN Serine/threonine-protein kinase Nek9 OS=Homo sapiens GN=NEK9 PE=1 SV=2	DesBiotin(K)	_DIK(de)TLNIFLTK_	DIK(1)TLNIFLTK	2	751.453	1500.89	290900000	376035000	9921100	125620000	185160000	352160000	792110000	714850000	31580000	380200000	799100000	857900000	299090000	290800000	9254700	138010000	410150000	244610000	100	77.3598	93.6509	49.2401	33.4065	2.63834	100	110.808	120.011	111.786	53.186	4.41771	100	102.851	84.1162	141.042	47.4587	3.1825	100	102.851
P78527;P78527-2	P78527	P78527	PRKDC	DNA-dependent protein kinase catalytic subunit	>sp|P78527|PRKDC_HUMAN DNA-dependent protein kinase catalytic subunit OS=Homo sapiens GN=PRKDC PE=1 SV=3;>sp|P78527-2|PRKDC_HUMAN Isoform 2 of DNA-dependent protein kinase catalytic subunit OS=Homo sapiens GN=PRKDC	Oxidation (M),DesBiotin(K)	_NFEQK(de)M(ox)LK_	NFEQK(0.997)MLK(0.003)	2	625.334	1248.65	44253000	56950000	3731100	7595100	32007000	37157000	250750000	170070000	11888000	27705000	144470000	231850000	95244000	73407000	3098200	16694000	125890000	106570000	100	77.705	65.245	56.2019	13.3364	6.55154	100	147.439	136.326	84.9474	16.2904	6.99006	100	129.748	145.177	171.496	22.7417	4.22058	100	129.748
P41240	P41240	P41240	CSK	Tyrosine-protein kinase CSK	>sp|P41240|CSK_HUMAN Tyrosine-protein kinase CSK OS=Homo sapiens GN=CSK PE=1 SV=1	2 DesBiotin(K)	_VSDFGLTK(de)EASSTQDTGK(de)LPVK_	VSDFGLTK(1)EASSTQDTGK(0.998)LPVK(0.002)	3	900.82	2699.44	151780000	180980000			37707000	133640000	272600000	261040000			252420000	365270000	75825000	95481000			111040000	89010000	100	83.8656	73.8424	20.8349	0	0	100	104.428	139.929	96.6978	0	0	100	79.4137	93.2227	116.295	0	0	100	83.8656
P20839-3;P20839;P20839-2	P20839-3	P20839-3	IMPDH1	Inosine-5-monophosphate dehydrogenase 1	>sp|P20839-3|IMDH1_HUMAN Isoform 3 of Inosine-5-monophosphate dehydrogenase 1 OS=Homo sapiens GN=IMPDH1;>sp|P20839|IMDH1_HUMAN Inosine-5-monophosphate dehydrogenase 1 OS=Homo sapiens GN=IMPDH1 PE=1 SV=2;>sp|P20839-2|IMDH1_HUMAN Isoform 2 of Inosine-5-mo	DesBiotin(K)	_GMGSLDAMEK(de)SSSSQK_	GMGSLDAMEK(1)SSSSQK	2	919.935	1837.86	24717000	27073500	5414800	13560000	18085000	22083000	58797000	61397000	18863000	46281000	70783000	79802000	9530400	11551000		11240000	12470000	11768000	100	91.2959	81.5668	66.7996	50.0859	20.0004	100	95.7653	129.977	115.287	75.3799	30.723	100	82.5071	101.879	107.956	97.3076	0	100	91.2959
O75116	O75116	O75116	ROCK2	Rho-associated protein kinase 2	>sp|O75116|ROCK2_HUMAN Rho-associated protein kinase 2 OS=Homo sapiens GN=ROCK2 PE=1 SV=4	Oxidation (M),DesBiotin(K)	_K(de)LHM(ox)ELK_	K(1)LHMELK	2	555.821	1109.63	92714000	104892500	485750	1591600	28844000	49435000	132820000	92136500		3878600	44855000	113620000	87447000	64287000	825490	1941800	32663000	3272500	100	88.3895	47.1292	27.4986	1.51736	0.463093	100	144.156	123.317	48.6832	4.20962	0	100	136.026	5.09045	50.8081	3.02052	1.28407	100	136.026
Q09013;Q09013-6;Q09013-9;Q09013-15;Q09013-11;Q09013-7;Q09013-5;Q09013-13;Q09013-8;Q09013-2;Q09013-10;Q09013-12	Q09013	Q09013	DMPK	Myotonin-protein kinase	>sp|Q09013|DMPK_HUMAN Myotonin-protein kinase OS=Homo sapiens GN=DMPK PE=1 SV=2;>sp|Q09013-6|DMPK_HUMAN Isoform 6 of Myotonin-protein kinase OS=Homo sapiens GN=DMPK;>sp|Q09013-9|DMPK_HUMAN Isoform 9 of Myotonin-protein kinase OS=Homo sapiens GN=DMPK;>sp|Q0	DesBiotin(K)	_DIK(de)PDNILLDR_	DIK(1)PDNILLDR	2	754.428	1506.84		34149500	3707900	29564000	45387000	23758000	150730000	170865000	35274000	242810000	250020000	238340000	17022000	22725000		29694000	24941000	23554000	100	0	69.5706	132.907	86.5723	10.8578	100	88.2158	139.49	146.326	142.106	20.6444	100	74.9043	103.648	109.751	130.667	0	100	74.9043
Q00537;Q07002-3;Q07002-2;Q07002	Q00537;Q07002-3	Q07002-3	CDK17;CDK18	Cyclin-dependent kinase 17;Cyclin-dependent kinase 18	>sp|Q00537|CDK17_HUMAN Cyclin-dependent kinase 17 OS=Homo sapiens GN=CDK17 PE=1 SV=2;>sp|Q07002-3|CDK18_HUMAN Isoform 3 of Cyclin-dependent kinase 18 OS=Homo sapiens GN=CDK18;>sp|Q07002-2|CDK18_HUMAN Isoform 2 of Cyclin-dependent kinase 18 OS=Homo sapiens	DesBiotin(K)	_LTENLVALK(de)EIR_	LTENLVALK(1)EIR	2	797.98	1593.95	18994000	23959000		9361000	12823000	20728000	51208000	56175500	4061400	28008000	57306000	69441000	16114000	14397000		11111000	20609000	12616000	100	79.2771	86.5145	53.5206	39.0709	0	100	91.1572	123.614	102.012	49.858	7.22984	100	111.926	87.6294	143.148	77.1758	0	100	91.1572
P09543;P09543-2	P09543	P09543	CNP	2,3-cyclic-nucleotide 3-phosphodiesterase	>sp|P09543|CN37_HUMAN 2,3-cyclic-nucleotide 3-phosphodiesterase OS=Homo sapiens GN=CNP PE=1 SV=2;>sp|P09543-2|CN37_HUMAN Isoform CNPI of 2,3-cyclic-nucleotide 3-phosphodiesterase OS=Homo sapiens GN=CNP	DesBiotin(K)	_AIFTGYYGK(de)_	AIFTGYYGK(1)	2	608.324	1214.63	95251000	103710000	4164900	25277000	76316000	91085000	127550000	148570000	8324800	52389000	99530000	170620000	85386000	60889000		22528000	1511400	51557000	100	91.8436	87.8266	73.586	24.3728	4.01591	100	85.8518	114.841	66.992	35.2622	5.60328	100	140.232	84.6738	2.48222	36.9985	0	100	91.8436
P31327;P31327-2	P31327	P31327	CPS1	Carbamoyl-phosphate synthase [ammonia], mitochondrial	>sp|P31327|CPSM_HUMAN Carbamoyl-phosphate synthase [ammonia], mitochondrial OS=Homo sapiens GN=CPS1 PE=1 SV=2;>sp|P31327-2|CPSM_HUMAN Isoform 2 of Carbamoyl-phosphate synthase [ammonia], mitochondrial OS=Homo sapiens GN=CPS1	DesBiotin(K)	_NVVSGK(de)TSACFEPSLDYMVTK_	NVVSGK(1)TSACFEPSLDYMVTK	3	843.75	2528.23	157860000	146280000	39664000	62416000	108230000	128420000	227230000	200290000	104170000	158350000	217030000	225400000	69356000	90150000	27356000		84481000	60988000	100	107.916	87.7905	73.9882	42.6689	27.1151	100	113.45	112.537	108.358	79.0604	52.0096	100	76.934	67.6517	93.7116	0	30.345	100	107.916
P22234-2;P22234	P22234-2	P22234-2	PAICS	Multifunctional protein ADE2;Phosphoribosylaminoimidazole-succinocarboxamide synthase;Phosphoribosylaminoimidazole carboxylase	>sp|P22234-2|PUR6_HUMAN Isoform 2 of Multifunctional protein ADE2 OS=Homo sapiens GN=PAICS;>sp|P22234|PUR6_HUMAN Multifunctional protein ADE2 OS=Homo sapiens GN=PAICS PE=1 SV=3	DesBiotin(K)	_K(de)NHLEGK_	K(1)NHLEGK	2	511.293	1020.57	109590000	142945000		53405000	97277000	105990000	310910000	251415000			272120000	281430000	76282000	81696000	39279000	52329000	100560000	62472000	100	76.6659	74.1474	68.052	37.3605	0	100	123.664	111.938	108.235	0	0	100	93.373	76.4689	123.09	64.0533	48.0795	100	93.373
Q96RQ3	Q96RQ3	Q96RQ3	MCCC1	Methylcrotonoyl-CoA carboxylase subunit alpha, mitochondrial	>sp|Q96RQ3|MCCA_HUMAN Methylcrotonoyl-CoA carboxylase subunit alpha, mitochondrial OS=Homo sapiens GN=MCCC1 PE=1 SV=3	DesBiotin(K)	_DMGIK(de)STSK_	DMGIK(1)STSK	2	581.81	1161.61	5288900	7235750			3543900	3837300	15269000	15304000			15433000	18166000	2992400	3898400				3755300	100	73.094	53.0325	48.9776	0	0	100	99.7713	118.701	100.843	0	0	100	76.7597	96.3293	0	0	0	100	76.7597
Q15208	Q15208	Q15208	STK38	Serine/threonine-protein kinase 38	>sp|Q15208|STK38_HUMAN Serine/threonine-protein kinase 38 OS=Homo sapiens GN=STK38 PE=1 SV=1	Oxidation (M),DesBiotin(K)	_DTGHVYAM(ox)K(de)ILR_	DTGHVYAMK(1)ILR	2	808.435	1614.86	32257000	44890000		5885000	26920000	29010000	64765000	43940500		26330000	47091000	61568000	27934000	15908000		6674100	31551000	25896000	100	71.8579	64.6246	59.9688	13.1098	0	100	147.392	140.117	107.17	59.9219	0	100	175.597	162.786	198.334	41.9544	0	100	147.392
Q9BSD7	Q9BSD7	Q9BSD7	NTPCR	Cancer-related nucleoside-triphosphatase	>sp|Q9BSD7|NTPCR_HUMAN Cancer-related nucleoside-triphosphatase OS=Homo sapiens GN=NTPCR PE=1 SV=1	DesBiotin(K)	_HVFLTGPPGVGK(de)TTLIHK_	HVFLTGPPGVGK(1)TTLIHK	3	700.077	2097.21	25340000	27090000	3544900	7743000	13485000	22009000	109960000	93538500	8268900	26054000	96594000	135760000	33832000	40546000	2584000	11338000	36682000	21291000	100	93.5401	81.244	49.7785	28.5825	13.0856	100	117.556	145.138	103.267	27.8538	8.8401	100	83.441	52.5107	90.4701	27.9633	6.37301	100	93.5401
O43379-4;O43379;O43379-2;O43379-3	O43379-4	O43379-4	WDR62	WD repeat-containing protein 62	>sp|O43379-4|WDR62_HUMAN Isoform 4 of WD repeat-containing protein 62 OS=Homo sapiens GN=WDR62;>sp|O43379|WDR62_HUMAN WD repeat-containing protein 62 OS=Homo sapiens GN=WDR62 PE=1 SV=4;>sp|O43379-2|WDR62_HUMAN Isoform 2 of WD repeat-containing protein 62 O	DesBiotin(K)	_ENK(de)QQHIFNTAR_	ENK(1)QQHIFNTAR	2	841.442	1680.87	39068000	49309000	7824500	20048000	31130000	37938000	124020000	122890000	26173000	105020000	162050000	101610000	25838000	24272000	5090500	19684000	33064000	22007000	100	79.231	76.9393	63.1325	40.6579	15.8683	100	100.92	82.6837	131.866	85.4585	21.2979	100	106.452	90.6683	136.223	81.0976	20.9727	100	100.92
O60762	O60762	O60762	DPM1	Dolichol-phosphate mannosyltransferase	>sp|O60762|DPM1_HUMAN Dolichol-phosphate mannosyltransferase OS=Homo sapiens GN=DPM1 PE=1 SV=1	DesBiotin(K)	_QK(de)EGNFDIVSGTR_	QK(1)EGNFDIVSGTR	2	823.928	1645.84	17208000	18725500	11018000	12898000	20572000	14762000	47208000	36030500	0	38724000	43152000	43418000	10948000	12255000		10927000	16504000	10251000	100	91.8961	78.8337	109.861	68.8793	58.8396	100	131.022	120.503	119.765	107.476	0	100	89.335	83.6475	134.672	89.1636	0	100	91.8961
P61221	P61221	P61221	ABCE1	ATP-binding cassette sub-family E member 1	>sp|P61221|ABCE1_HUMAN ATP-binding cassette sub-family E member 1 OS=Homo sapiens GN=ABCE1 PE=1 SV=1	DesBiotin(K)	_ADIFMFDEPSSYLDVK(de)QR_	ADIFMFDEPSSYLDVK(1)QR	3	786.388	2356.14	20282000	21692500		1772000	9188500	22226000	43065000	41916500		9275800	37946000	56753000	15887000	12720000			16278000	8032500	100	93.4978	102.459	42.358	8.16872	0	100	102.74	135.395	90.5276	22.1292	0	100	124.898	63.1486	127.972	0	0	100	102.74
P27448-7;P27448;P27448-2;P27448-4;P27448-3;P27448-6;Q96L34;Q96L34-2	P27448-7	P27448-7	MARK3;MARK4	MAP/microtubule affinity-regulating kinase 3;MAP/microtubule affinity-regulating kinase 4	>sp|P27448-7|MARK3_HUMAN Isoform 6 of MAP/microtubule affinity-regulating kinase 3 OS=Homo sapiens GN=MARK3;>sp|P27448|MARK3_HUMAN MAP/microtubule affinity-regulating kinase 3 OS=Homo sapiens GN=MARK3 PE=1 SV=4;>sp|P27448-2|MARK3_HUMAN Isoform 2 of MAP/mic	DesBiotin(K)	_EVAIK(de)IIDK_	EVAIK(1)IIDK	2	612.882	1223.75	322070000	360400000	2693000	0	203670000	310370000	561320000	426145000	4085700		338410000	7533200	257710000	294090000		12502000	250880000	232720000	100	89.3646	86.1182	56.5122	0	0.747225	100	131.72	1.76776	79.4119	0	0.958758	100	87.6296	79.1322	85.3072	4.25108	0	100	89.3646
Q9Y2I7	Q9Y2I7	Q9Y2I7	PIKFYVE	1-phosphatidylinositol 3-phosphate 5-kinase	>sp|Q9Y2I7|FYV1_HUMAN 1-phosphatidylinositol-3-phosphate 5-kinase OS=Homo sapiens GN=PIKFYVE PE=1 SV=3	DesBiotin(K)	_STGILGGQGK(de)MPTVVSPELYR_	STGILGGQGK(1)MPTVVSPELYR	3	796.098	2385.27	15934000	19968000			11032000	12276000	18929000	11548000			9967600	20785000	10079000	14545000				9778700	100	79.7977	61.4784	55.2484	0	0	100	163.916	179.988	86.3145	0	0	100	69.2953	67.2307	0	0	0	100	79.7977
O75116;Q13464	O75116;Q13464	O75116	ROCK2;ROCK1	Rho-associated protein kinase 2;Rho-associated protein kinase 1	>sp|O75116|ROCK2_HUMAN Rho-associated protein kinase 2 OS=Homo sapiens GN=ROCK2 PE=1 SV=4;>sp|Q13464|ROCK1_HUMAN Rho-associated protein kinase 1 OS=Homo sapiens GN=ROCK1 PE=1 SV=1	DesBiotin(K)	_DVK(de)PDNMLLDK_	DVK(1)PDNMLLDK	2	742.395	1482.78	816500000	804790000			176590000	2607400	1124400000	954290000	5933700		400080000	1085400000	499290000	607810000			204610000	441640000	100	101.455	0.323985	21.9424	0	0	100	117.826	113.739	41.9244	0	0.621792	100	82.1457	72.6609	33.6635	0	0	100	101.455
O15439;O15439-2	O15439	O15439	ABCC4	Multidrug resistance-associated protein 4	>sp|O15439|MRP4_HUMAN Multidrug resistance-associated protein 4 OS=Homo sapiens GN=ABCC4 PE=1 SV=3;>sp|O15439-2|MRP4_HUMAN Isoform 2 of Multidrug resistance-associated protein 4 OS=Homo sapiens GN=ABCC4	DesBiotin(K)	_TGAGK(de)SSLISALFR_	TGAGK(1)SSLISALFR	2	802.462	1602.91	26924000	42209000	516340	8013900	17978000	30244000	136550000	132975000	3634400	57032000	138650000	176080000	34277000	43169000	1419000	17241000	47753000	27552000	100	63.7873	71.653	42.5928	18.9862	1.22329	100	102.688	132.416	104.268	42.8893	2.73315	100	79.4019	63.8236	110.619	39.9384	3.28708	100	79.4019
P08581-2;P08581	P08581-2	P08581-2	MET	Hepatocyte growth factor receptor	>sp|P08581-2|MET_HUMAN Isoform 2 of Hepatocyte growth factor receptor OS=Homo sapiens GN=MET;>sp|P08581|MET_HUMAN Hepatocyte growth factor receptor OS=Homo sapiens GN=MET PE=1 SV=4	DesBiotin(K)	_DMYDKEYYSVHNK(de)_	DMYDKEYYSVHNK(1)	3	629.958	1886.85	15788000	41431000		8005400	19563000	23336000	37451000	34403500	3130100	20203000	34576000	46087000	13817000	21146000		6383800	15887000	11062000	100	38.1067	56.325	47.2183	19.3222	0	100	108.858	133.96	100.501	58.7237	9.0982	100	65.341	52.3125	75.13	30.1892	0	100	65.341
O94763;O94763-2	O94763	O94763	URI1	Unconventional prefoldin RPB5 interactor 1	>sp|O94763|RMP_HUMAN Unconventional prefoldin RPB5 interactor OS=Homo sapiens GN=RMP PE=1 SV=3;>sp|O94763-2|RMP_HUMAN Isoform 2 of Unconventional prefoldin RPB5 interactor OS=Homo sapiens GN=RMP	DesBiotin(K)	_INTGK(de)NTTLK_	INTGK(0.993)NTTLK(0.007)	2	643.377	1284.74	50784000	51414500	2583000	6642300	41203000	44116000	49651000	125935000	6870100	36176000	155780000	205080000	58180000	66057000		20349000	78524000	61265000	100	98.7737	85.8046	80.1389	12.9191	5.02387	100	39.4259	162.846	123.699	28.7259	5.45527	100	88.0754	92.7457	118.873	30.8052	0	100	88.0754
Q9NWX6	Q9NWX6	Q9NWX6	THG1L	Probable tRNA(His) guanylyltransferase	>sp|Q9NWX6|THG1_HUMAN Probable tRNA(His) guanylyltransferase OS=Homo sapiens GN=THG1L PE=1 SV=2	DesBiotin(K)	_LPTEMEGK(de)K_	LPTEMEGK(0.999)K(0.001)	2	614.834	1227.65	45768000	50368000			29318000	43178000	56188000	31990000				41638000	29300000	41713000			32726000	30076000	100	90.8672	85.7251	58.2076	0	0	100	175.642	130.159	0	0	0	100	70.2419	72.1022	78.4552	0	0	100	90.8672
P30837	P30837	P30837	ALDH1B1	Aldehyde dehydrogenase X, mitochondrial	>sp|P30837|AL1B1_HUMAN Aldehyde dehydrogenase X, mitochondrial OS=Homo sapiens GN=ALDH1B1 PE=1 SV=3	Oxidation (M),DesBiotin(K)	_GFFIK(de)PTVFGGVQDDM(ox)R_	GFFIK(1)PTVFGGVQDDMR	3	709.363	2125.07	21680000	28794500		11083000	20601000	21042000	56496000	42330000	7786800	55007000	57730000	61337000	24170000	18903000		19892000	32074000	23737000	100	75.2922	73.0765	71.5449	38.49	0	100	133.466	144.902	136.381	129.948	18.3955	100	127.863	125.573	169.677	105.232	0	100	127.863
P62191	P62191	P62191	PSMC1	26S protease regulatory subunit 4	>sp|P62191|PRS4_HUMAN 26S protease regulatory subunit 4 OS=Homo sapiens GN=PSMC1 PE=1 SV=1	DesBiotin(K)	_ENVLYK(de)K_	ENVLYK(0.952)K(0.048)	2	545.319	1088.62		32760500			12454000	20177000	31546000	33738500			21699000	41580000	26167000	30541000			18038000	28505000	100	0	61.5894	38.0153	0	0	100	93.5015	123.242	64.3152	0	0	100	85.6783	93.3336	59.0616	0	0	100	85.6783
Q9NP58;Q9NP58-4	Q9NP58	Q9NP58	ABCB6	ATP-binding cassette sub-family B member 6, mitochondrial	>sp|Q9NP58|ABCB6_HUMAN ATP-binding cassette sub-family B member 6, mitochondrial OS=Homo sapiens GN=ABCB6 PE=1 SV=1;>sp|Q9NP58-4|ABCB6_HUMAN Isoform 2 of ATP-binding cassette sub-family B member 6, mitochondrial OS=Homo sapiens GN=ABCB6	Oxidation (M),DesBiotin(K)	_ETLQDVSFTVM(ox)PGQTLALVGPSGAGK(de)STILR_	ETLQDVSFTVMPGQTLALVGPSGAGK(1)STILR	3	1129.27	3384.8	43235000	71940500		1764000	20626000	56430000	114120000	106990000		7543000	111210000	156310000	60325000	50034000		5503700	75953000	56693000	100	60.0983	78.4398	28.6709	2.45203	0	100	106.664	146.098	103.944	7.05019	0	100	120.568	113.309	151.803	10.9999	0	100	106.664
P14625	P14625	P14625	HSP90B1	Endoplasmin	>sp|P14625|ENPL_HUMAN Endoplasmin OS=Homo sapiens GN=HSP90B1 PE=1 SV=1	DesBiotin(K)	_MMK(de)LIINSLYK_	MMK(1)LIINSLYK	2	775.446	1548.88	12760000	12617000	1308400	5300900	8070300	13278000	30128000	25583500	5799100	15316000	25850000	32365000	12634000	12293000	1108000	3044400	11952000	5283800	100	101.133	105.239	63.9637	42.0139	10.3701	100	117.763	126.507	101.042	59.8667	22.6673	100	102.774	42.9822	97.2261	24.7653	9.01326	100	102.774
Q9NR30;Q9NR30-2	Q9NR30	Q9NR30	DDX21	Nucleolar RNA helicase 2	>sp|Q9NR30|DDX21_HUMAN Nucleolar RNA helicase 2 OS=Homo sapiens GN=DDX21 PE=1 SV=5;>sp|Q9NR30-2|DDX21_HUMAN Isoform 2 of Nucleolar RNA helicase 2 OS=Homo sapiens GN=DDX21	DesBiotin(K)	_TGTGK(de)TFSFAIPLIEK_	TGTGK(1)TFSFAIPLIEK	2	953.538	1905.06	19904000	22587000	880580	2616600	7936100	19971000	46884000	49912500	2495600	9447900	43548000	66820000	15371000	18538000	1204900	3925300	18529000	10677000	100	88.1215	88.4181	35.1357	11.5845	3.89861	100	93.9324	133.874	87.2487	18.9289	4.99995	100	82.9162	57.5952	99.9515	21.1743	6.49962	100	88.1215
Q13043;Q13043-2	Q13043	Q13043	STK4	Serine/threonine-protein kinase 4;Serine/threonine-protein kinase 4 37kDa subunit;Serine/threonine-protein kinase 4 18kDa subunit	>sp|Q13043|STK4_HUMAN Serine/threonine-protein kinase 4 OS=Homo sapiens GN=STK4 PE=1 SV=2;>sp|Q13043-2|STK4_HUMAN Isoform 2 of Serine/threonine-protein kinase 4 OS=Homo sapiens GN=STK4	DesBiotin(K)	_DETMQPAK(de)PSFLEYFEQK_	DETMQPAK(1)PSFLEYFEQK	3	795.387	2383.14		3417900			3355600	4884100	8534800	8352500		3180800	13287000	11892000	2880900	2956800			4254000	2612800	100	0	142.898	98.1772	0	0	100	102.183	142.377	159.078	38.082	0	100	97.433	88.3658	143.872	0	0	100	97.433
P62333	P62333	P62333	PSMC6	26S protease regulatory subunit 10B	>sp|P62333|PRS10_HUMAN 26S protease regulatory subunit 10B OS=Homo sapiens GN=PSMC6 PE=1 SV=1	DesBiotin(K)	_GCLLYGPPGTGK(de)TLLAR_	GCLLYGPPGTGK(1)TLLAR	2	985.548	1969.08	790620000	796900000	7188800	14025000	93855000	1401800	1242400000	1123650000	15561000	56239000	388070000	1144400000	574760000	611820000	6373800	19599000	173400000	1195700	100	99.2119	0.175907	11.7775	1.75994	0.902096	100	110.568	101.847	34.5366	5.00503	1.38486	100	93.9427	0.195433	28.3417	3.20339	1.04178	100	99.2119
Q92665	Q92665	Q92665	MRPS31	28S ribosomal protein S31, mitochondrial	>sp|Q92665|RT31_HUMAN 28S ribosomal protein S31, mitochondrial OS=Homo sapiens GN=MRPS31 PE=1 SV=3	DesBiotin(K)	_QTTK(de)SELLSQLQQHEEESR_	QTTK(1)SELLSQLQQHEEESR	3	823.086	2466.24	35362000	36291000	2704000	6004100	19018000	27047000	77011000	69964500	7966000	27172000	54574000	88604000	15726000	17265000		7821700	24050000	16384000	100	97.4401	74.5281	52.4042	16.5443	7.45088	100	110.072	126.641	78.0024	38.8368	11.3858	100	91.086	94.8972	139.299	45.3038	0	100	97.4401
O00418	O00418	O00418	EEF2K	Eukaryotic elongation factor 2 kinase	>sp|O00418|EF2K_HUMAN Eukaryotic elongation factor 2 kinase OS=Homo sapiens GN=EEF2K PE=1 SV=2	DesBiotin(K)	_K(de)LSNFLHAQQWK_	K(1)LSNFLHAQQWK	3	565.982	1694.93	14291000	11432500	2571300	5194400	10023000	17535000	28299000	23691000	5080900	16175000	27322000	34315000	7725300	10548000	840980		8067800	6120300	100	125.003	153.379	87.6711	45.4354	22.4911	100	119.45	144.844	115.326	68.2749	21.4465	100	73.2395	58.0233	76.4865	0	7.97289	100	119.45
O94887;O94887-2	O94887	O94887	FARP2	FERM, RhoGEF and pleckstrin domain-containing protein 2	>sp|O94887|FARP2_HUMAN FERM, RhoGEF and pleckstrin domain-containing protein 2 OS=Homo sapiens GN=FARP2 PE=1 SV=3;>sp|O94887-2|FARP2_HUMAN Isoform 2 of FERM, RhoGEF and pleckstrin domain-containing protein 2 OS=Homo sapiens GN=FARP2	DesBiotin(K)	_LLDQPKPK(de)_	LLDQPK(0.017)PK(0.983)	2	567.848	1133.68		37255500			28608000	34027000	87650000	70958000			80435000	90776000	21406000	21104000			29431000	27378000	100	0	91.3342	76.7887	0	0	100	123.524	127.929	113.356	0	0	100	101.431	129.729	139.457	0	0	100	101.431
Q12931	Q12931	Q12931	TRAP1	Heat shock protein 75 kDa, mitochondrial	>sp|Q12931|TRAP1_HUMAN Heat shock protein 75 kDa, mitochondrial OS=Homo sapiens GN=TRAP1 PE=1 SV=3	Oxidation (M),DesBiotin(K)	_M(ox)QQLAK(de)TQEER_	MQQLAK(1)TQEER	2	787.404	1572.79	13820000	19624500	1307700	4381400	11692000	12840000	28473000	19796500	3652600	15444000	28012000	30320000	10989000	7370600		5836400	11763000	13084000	100	70.4222	65.4284	59.5786	22.3262	6.66361	100	143.828	153.158	141.5	78.0138	18.4507	100	149.092	177.516	159.594	79.1849	0	100	143.828
Q92551	Q92551	Q92551	IP6K1	Inositol hexakisphosphate kinase 1	>sp|Q92551|IP6K1_HUMAN Inositol hexakisphosphate kinase 1 OS=Homo sapiens GN=IP6K1 PE=1 SV=3	DesBiotin(K)	_YPCVLDLK(de)MGTR_	YPCVLDLK(1)MGTR	2	824.931	1647.85	38942000	20933300		5780600	20017000	35884000	63049000	57327000		11394000	64912000	70949000	24249000	33198000		10736000	31613000	18763000	100	186.029	171.421	95.6228	27.6144	0	100	109.981	123.762	113.231	19.8755	0	100	73.0436	56.5185	95.2256	32.3393	0	100	109.981
P42345	P42345	P42345	MTOR	Serine/threonine-protein kinase mTOR	>sp|P42345|MTOR_HUMAN Serine/threonine-protein kinase mTOR OS=Homo sapiens GN=MTOR PE=1 SV=1	DesBiotin(K)	_IQSIAPSLQVITSK(de)QR_	IQSIAPSLQVITSK(1)QR	2	983.078	1964.14		50021000			26375000	29479000	83630000	79606500			104550000	92868000	28080000	39608000			34599000	27651000	100	0	58.9332	52.7279	0	0	100	105.054	116.659	131.333	0	0	100	70.8948	69.8117	87.3536	0	0	100	70.8948
P51955;P51955-4;P51955-2;P51955-3	P51955	P51955	NEK2	Serine/threonine-protein kinase Nek2	>sp|P51955|NEK2_HUMAN Serine/threonine-protein kinase Nek2 OS=Homo sapiens GN=NEK2 PE=1 SV=1;>sp|P51955-4|NEK2_HUMAN Isoform 4 of Serine/threonine-protein kinase Nek2 OS=Homo sapiens GN=NEK2;>sp|P51955-2|NEK2_HUMAN Isoform 2 of Serine/threonine-protein kin	DesBiotin(K)	_DLK(de)PANVFLDGK_	DLK(1)PANVFLDGK	2	756.925	1511.83		151735000		31048000	120400000	126670000	439570000	419585000	3896200	95164000	518000000	534540000	78914000	91487000		35227000	107730000	82917000	100	0	83.4811	79.3489	20.462	0	100	104.763	127.397	123.455	22.6805	0.928584	100	86.2571	90.6325	117.754	38.5049	0	100	86.2571
Q8TBX8	Q8TBX8	Q8TBX8	PIP4K2C	Phosphatidylinositol 5-phosphate 4-kinase type-2 gamma	>sp|Q8TBX8|PI42C_HUMAN Phosphatidylinositol-5-phosphate 4-kinase type-2 gamma OS=Homo sapiens GN=PIP4K2C PE=1 SV=3	DesBiotin(K)	_ELPTLK(de)DMDFLNK_	ELPTLK(1)DMDFLNK	2	880.469	1758.92	104470000	127940000	8930300	48870000	78148000	98493000	316300000	334095000	34059000	191360000	398950000	462080000	65370000	101900000	5727300	55084000	97887000	55643000	100	81.6555	76.9837	61.0818	38.1976	6.98007	100	94.6737	138.308	119.412	57.2771	10.1944	100	64.1511	54.6055	96.0618	54.0569	5.62051	100	81.6555
P47712	P47712	P47712	PLA2G4A	Cytosolic phospholipase A2;Phospholipase A2;Lysophospholipase	>sp|P47712|PA24A_HUMAN Cytosolic phospholipase A2 OS=Homo sapiens GN=PLA2G4A PE=1 SV=2	DesBiotin(K)	_LPFPK(de)IDPYVFDR_	LPFPK(1)IDPYVFDR	2	901.996	1801.98	57567000	66457000	8004500	10970000	33573000	64288000	152330000	145970000	26535000	53754000	166980000	191500000	52381000	79479000	10309000	22206000	65679000	39609000	100	86.6229	96.7362	50.5184	16.5069	12.0446	100	104.357	131.191	114.393	36.8254	18.1784	100	65.9055	49.8358	82.6369	27.9395	12.9707	100	86.6229
Q9NUU7;Q9UMR2;Q9UMR2-2	Q9NUU7	Q9NUU7	DDX19A;DDX19B	ATP-dependent RNA helicase DDX19A;ATP-dependent RNA helicase DDX19B	>sp|Q9NUU7|DD19A_HUMAN ATP-dependent RNA helicase DDX19A OS=Homo sapiens GN=DDX19A PE=1 SV=1;>sp|Q9UMR2|DD19B_HUMAN ATP-dependent RNA helicase DDX19B OS=Homo sapiens GN=DDX19B PE=1 SV=1;>sp|Q9UMR2-2|DD19B_HUMAN Isoform 2 of ATP-dependent RNA helicase DDX19	DesBiotin(K)	_AAQSLLNK(de)LIR_	AAQSLLNK(1)LIR	2	711.943	1421.87	18627000	31224500	4533100	8981500	17212000	22828000	61540000	53267000	11145000	20313000	55515000	72869000	20276000	25533000	4869800	8951100	27663000	16689000	100	59.6551	73.1093	55.1234	28.7643	14.5178	100	115.531	136.8	104.22	38.1343	20.9229	100	79.411	65.3625	108.342	35.057	19.0726	100	79.411
P27635	P27635	P27635	RPL10	60S ribosomal protein L10	>sp|P27635|RL10_HUMAN 60S ribosomal protein L10 OS=Homo sapiens GN=RPL10 PE=1 SV=4	DesBiotin(K)	_FNADEFEDMVAEK(de)R_	FNADEFEDMVAEK(1)R	3	632.965	1895.87	69267000	75830500	27516000	40656000	59289000	68293000	195740000	221010000	100380000	203630000	231070000	228490000	38801000	54537000		40158000	68347000	35594000	100	91.3445	90.0601	78.1862	53.6143	36.2862	100	88.5661	103.384	104.552	92.1361	45.4188	100	71.1462	65.2658	125.322	73.6344	0	100	88.5661
Q15418-2;Q15418	Q15418-2	Q15418-2	RPS6KA1	Ribosomal protein S6 kinase alpha-1	>sp|Q15418-2|KS6A1_HUMAN Isoform 2 of Ribosomal protein S6 kinase alpha-1 OS=Homo sapiens GN=RPS6KA1;>sp|Q15418|KS6A1_HUMAN Ribosomal protein S6 kinase alpha-1 OS=Homo sapiens GN=RPS6KA1 PE=1 SV=2	DesBiotin(K)	_VTRPDSGHLYAMK(de)VLK_	VTRPDSGHLYAMK(1)VLK	4	503.534	2010.11	112190000	96778000	4720200	34556000	81046000	88102000	226650000	223405000	14673000	110460000	231040000	307690000	40269000	49466000	3843200	29307000	67924000	35085000	100	115.925	91.0352	83.7442	35.7065	4.87735	100	101.453	137.727	103.418	49.4438	6.56789	100	81.4074	70.9275	137.315	59.2468	7.76938	100	101.453
Q16584	Q16584	Q16584	MAP3K11	Mitogen-activated protein kinase kinase kinase 11	>sp|Q16584|M3K11_HUMAN Mitogen-activated protein kinase kinase kinase 11 OS=Homo sapiens GN=MAP3K11 PE=1 SV=1	DesBiotin(K)	_GELVAVK(de)AAR_	GELVAVK(1)AAR	2	605.369	1208.72	15077000	18721000		2873700	13770000	14250000	39282000	34765500			33587000	43700000	784960	11763000			13495000	12497000	100	80.5352	76.1177	73.5538	15.3501	0	100	112.991	125.699	96.6101	0	0	100	6.67313	106.24	114.724	0	0	100	80.5352
Q9NTJ3;Q9NTJ3-2	Q9NTJ3	Q9NTJ3	SMC4	Structural maintenance of chromosomes protein 4	>sp|Q9NTJ3|SMC4_HUMAN Structural maintenance of chromosomes protein 4 OS=Homo sapiens GN=SMC4 PE=1 SV=2;>sp|Q9NTJ3-2|SMC4_HUMAN Isoform 2 of Structural maintenance of chromosomes protein 4 OS=Homo sapiens GN=SMC4	DesBiotin(K)	_LMITHIVNQNFK(de)SYAGEK_	LMITHIVNQNFK(1)SYAGEK	3	763.74	2288.2	125120000	114300000	8692500	34926000	62727000	119110000	236950000	267605000		103600000	207440000	266910000	81773000	83799000	10309000	39937000	100730000	49741000	100	109.466	104.208	54.8793	30.5564	7.60499	100	88.5447	99.7403	77.5172	38.7138	0	100	97.5823	59.3575	120.204	47.6581	12.3021	100	97.5823
P49591	P49591	P49591	SARS	Serine--tRNA ligase, cytoplasmic	>sp|P49591|SYSC_HUMAN Seryl-tRNA synthetase, cytoplasmic OS=Homo sapiens GN=SARS PE=1 SV=3	DesBiotin(K)	_VHQFEK(de)IEQFVYSSPHDNK_	VHQFEK(1)IEQFVYSSPHDNK	3	843.424	2527.25	34654000	32771500	7038000		21927000	27022000	163450000	129070000			132010000	195700000	37408000	32645000		13219000	45710000	21797000	100	105.744	82.4558	66.9087	0	21.476	100	126.637	151.623	102.278	0	0	100	114.59	66.7698	140.021	40.4932	0	100	114.59
Q8TD19	Q8TD19	Q8TD19	NEK9	Serine/threonine-protein kinase Nek9	>sp|Q8TD19|NEK9_HUMAN Serine/threonine-protein kinase Nek9 OS=Homo sapiens GN=NEK9 PE=1 SV=2	DesBiotin(K)	_K(de)LNSEYSMAETLVGTPYYMSPELCQGVK_	K(1)LNSEYSMAETLVGTPYYMSPELCQGVK	3	1131.21	3390.62	35574000	40753000		6771500	22594000	44616000	55321000	53069500		23928000	62234000	66552000	24273000	24408000		9484600	30385000	13666000	100	87.2917	109.479	55.4413	16.616	0	100	104.243	125.405	117.269	45.088	0	100	99.4469	55.9898	124.488	38.8586	0	100	99.4469
P05165;P05165-2	P05165	P05165	PCCA	Propionyl-CoA carboxylase alpha chain, mitochondrial	>sp|P05165|PCCA_HUMAN Propionyl-CoA carboxylase alpha chain, mitochondrial OS=Homo sapiens GN=PCCA PE=1 SV=4;>sp|P05165-2|PCCA_HUMAN Isoform 2 of Propionyl-CoA carboxylase alpha chain, mitochondrial OS=Homo sapiens GN=PCCA	DesBiotin(K)	_EIGYPVMIK(de)ASAGGGGK_	EIGYPVMIK(1)ASAGGGGK	2	915.993	1829.97		75940000			46835000	61706000	91609000	77388500		4996000	84544000	102940000	42820000	48614000			46748000	44100000	100	0	81.2563	61.6737	0	0	100	118.375	133.017	109.246	6.45574	0	100	88.0816	90.7146	96.1616	0	0	100	88.0816
P46087;P46087-2	P46087	P46087	NOP2	Putative ribosomal RNA methyltransferase NOP2	>sp|P46087|NOP2_HUMAN Putative ribosomal RNA methyltransferase NOP2 OS=Homo sapiens GN=NOP2 PE=1 SV=2;>sp|P46087-2|NOP2_HUMAN Isoform 2 of Putative ribosomal RNA methyltransferase NOP2 OS=Homo sapiens GN=NOP2	DesBiotin(K)	_VLLDAPCSGTGVISK(de)DPAVK_	VLLDAPCSGTGVISK(1)DPAVK	3	741.74	2222.2	216740000	199950000	40952000	137750000	133430000	194600000	497500000	470760000	75959000	457290000	600340000	527060000	125840000	150160000	23210000	157790000	184610000	131700000	100	108.397	97.3243	66.7317	68.8922	20.4811	100	105.68	111.959	127.526	97.1387	16.1354	100	83.8039	87.7064	122.942	105.081	15.4568	100	105.68
Q9NYV4;Q9NYV4-2;Q9NYV4-3	Q9NYV4	Q9NYV4	CDK12	Cyclin-dependent kinase 12	>sp|Q9NYV4|CDK12_HUMAN Cyclin-dependent kinase 12 OS=Homo sapiens GN=CDK12 PE=1 SV=2;>sp|Q9NYV4-2|CDK12_HUMAN Isoform 2 of Cyclin-dependent kinase 12 OS=Homo sapiens GN=CDK12;>sp|Q9NYV4-3|CDK12_HUMAN Isoform 3 of Cyclin-dependent kinase 12 OS=Homo sapiens	DesBiotin(K)	_MAPPDLPHWQDCHELWSKK(de)_	MAPPDLPHWQDCHELWSK(0.1)K(0.9)	4	643.562	2570.22	30926000	19623500		874190	2669700		39619000	40089000			11355000	44187000	16455000	16882000			4195800	5857900	100	157.597	0	13.6046	4.45481	0	100	98.8276	110.222	28.3245	0	0	100	97.4707	34.6991	24.8537	0	0	100	98.8276
P27144	P27144	P27144	AK4	Adenylate kinase isoenzyme 4, mitochondrial	>sp|P27144|KAD4_HUMAN Adenylate kinase isoenzyme 4, mitochondrial OS=Homo sapiens GN=AK4 PE=1 SV=1	DesBiotin(K)	_AVILGPPGSGK(de)GTVCQR_	AVILGPPGSGK(1)GTVCQR	3	631.684	1892.03	14217000	14416500	3212300	11605000	10929000	14686000	21183000	20851000	9952100	15565000	30254000	20358000	10972000	10937000		7935200	11848000	9580900	100	98.6162	101.869	75.809	80.498	22.2821	100	101.592	97.6356	145.096	74.6487	47.7296	100	100.32	87.6008	108.33	72.5537	0	100	100.32
O95299	O95299	O95299	NDUFA10	NADH dehydrogenase [ubiquinone] 1 alpha subcomplex subunit 10, mitochondrial	>sp|O95299|NDUAA_HUMAN NADH dehydrogenase [ubiquinone] 1 alpha subcomplex subunit 10, mitochondrial OS=Homo sapiens GN=NDUFA10 PE=1 SV=1	DesBiotin(K)	_K(de)GDPHEMK_	K(1)GDPHEMK	2	569.29	1136.56	3867300	4180950		2212900	2611900	2994000	9276700	10229500	2725800	9668300	12765000	12981000	2079000	2901000	609200	1444200	2607300	1841900	100	92.4981	71.6105	62.4714	52.9282	0	100	90.6858	126.898	124.786	94.5139	26.6465	100	71.6649	63.4919	89.8759	49.7828	20.9997	100	90.6858
Q9Y2U5	Q9Y2U5	Q9Y2U5	MAP3K2	Mitogen-activated protein kinase kinase kinase 2	>sp|Q9Y2U5|M3K2_HUMAN Mitogen-activated protein kinase kinase kinase 2 OS=Homo sapiens GN=MAP3K2 PE=1 SV=2	DesBiotin(K)	_ELAVK(de)QVQFDPDSPETSK_	ELAVK(1)QVQFDPDSPETSK	3	738.714	2213.12	880610000	930550000		69407000	639890000	808150000		1506650000		159190000	1102400000	1778700000	581020000	673960000		80520000	663070000	695080000	100	94.6333	86.8465	68.7647	7.45871	0	100	0	118.057	73.169	10.5658	0	100	86.2099	103.134	98.3842	11.9473	0	100	86.2099
P00966	P00966	P00966	ASS1	Argininosuccinate synthase	>sp|P00966|ASSY_HUMAN Argininosuccinate synthase OS=Homo sapiens GN=ASS1 PE=1 SV=2	DesBiotin(K)	_YVSHGATGK(de)_	YVSHGATGK(1)	2	558.296	1114.58		13690500			6588300	10671000	24741000	27017500			22590000	27061000	5616100	6336100			8089100	6129900	100	0	77.9446	48.1232	0	0	100	91.574	100.161	83.6125	0	0	100	88.6365	96.7456	127.667	0	0	100	88.6365
P09543;P09543-2	P09543	P09543	CNP	2,3-cyclic-nucleotide 3-phosphodiesterase	>sp|P09543|CN37_HUMAN 2,3-cyclic-nucleotide 3-phosphodiesterase OS=Homo sapiens GN=CNP PE=1 SV=2;>sp|P09543-2|CN37_HUMAN Isoform CNPI of 2,3-cyclic-nucleotide 3-phosphodiesterase OS=Homo sapiens GN=CNP	DesBiotin(K)	_LDCAQLK(de)EK_	LDCAQLK(1)EK	2	650.85	1299.69	33023000	42170000		10542000	26696000	31590000	76407000	75659500			0	76243000	28032000	25123000			31256000	30229000	100	78.3092	74.9111	63.3057	24.9988	0	100	100.988	100.771	0	0	0	100	111.579	120.324	124.412	0	0	100	100.988
O76039	O76039	O76039	CDKL5	Cyclin-dependent kinase-like 5	>sp|O76039|CDKL5_HUMAN Cyclin-dependent kinase-like 5 OS=Homo sapiens GN=CDKL5 PE=1 SV=1	DesBiotin(K)	_ETHEIVAIK(de)K_	ETHEIVAIK(0.959)K(0.041)	3	455.27	1362.79		6142400				4346700	5007800	5075650			1450000	5168200	4623400	4187500				4215800	100	0	70.7655	0	0	0	100	98.6632	101.823	28.5678	0	0	100	110.41	100.676	0	0	0	100	98.6632
O43353	O43353	O43353	RIPK2	Receptor-interacting serine/threonine-protein kinase 2	>sp|O43353|RIPK2_HUMAN Receptor-interacting serine/threonine-protein kinase 2 OS=Homo sapiens GN=RIPK2 PE=1 SV=2	DesBiotin(K)	_VQVAVK(de)HLHIHTPLLDSER_	VQVAVK(1)HLHIHTPLLDSER	4	597.843	2387.34	23461000	32768500		5056400	6675200	21737000	64581000	64743000	2139800	26267000	62753000	75221000	20791000	16025000			9717000	7243400	100	71.5962	66.335	20.3708	15.4307	0	100	99.7498	116.184	96.9263	40.5712	3.30507	100	129.741	45.2006	60.6365	0	0	100	99.7498
P30085	P30085	P30085	CMPK1	UMP-CMP kinase	>sp|P30085|KCY_HUMAN UMP-CMP kinase OS=Homo sapiens GN=CMPK1 PE=1 SV=3	DesBiotin(K)	_MKPLVVFVLGGPGAGK(de)GTQCAR_	MKPLVVFVLGGPGAGK(1)GTQCAR	3	813.784	2438.33	1593700000	1883600000	79969000	998200000	949370000	2032900000	3701900000	3305600000	200080000	2656600000	3479000000	4074300000	1226100000	1661300000	48699000	624340000	980540000	672080000	100	84.6093	107.926	50.4019	52.9943	4.24554	100	111.989	123.254	105.246	80.3667	6.05276	100	73.8036	40.4551	59.0225	37.5814	2.93138	100	84.6093
P11142;P11142-2	P11142	P11142	HSPA8	Heat shock cognate 71 kDa protein	>sp|P11142|HSP7C_HUMAN Heat shock cognate 71 kDa protein OS=Homo sapiens GN=HSPA8 PE=1 SV=1;>sp|P11142-2|HSP7C_HUMAN Isoform 2 of Heat shock cognate 71 kDa protein OS=Homo sapiens GN=HSPA8	DesBiotin(K)	_FDDAVVQSDMK(de)_	FDDAVVQSDMK(1)	2	725.848	1449.68	33914000	45169000	5667800	10087000	33493000	39001000	55932000	53160500	17129000	39408000	32955000	37875000	14981000	31223000	2415300	9504400	17726000	18747000	100	75.0825	86.3446	74.1504	22.3317	12.548	100	105.213	71.2465	61.9915	74.1302	32.2213	100	47.9807	60.0423	56.7723	30.4404	7.73564	100	75.0825
O75116	O75116	O75116	ROCK2	Rho-associated protein kinase 2	>sp|O75116|ROCK2_HUMAN Rho-associated protein kinase 2 OS=Homo sapiens GN=ROCK2 PE=1 SV=4	DesBiotin(K)	_EK(de)LTQQMIK_	EK(1)LTQQMIK	2	657.876	1313.74		34769350	1288900		15101000	46977000	82367000	77503000		4888400	36561000	90819000	36869000	47247000			19083000	36462000	100	0	135.11	43.4319	0	3.707	100	106.276	117.181	47.1737	6.30737	0	100	78.0346	77.1732	40.3899	0	0	100	78.0346
Q9H8X2	Q9H8X2	Q9H8X2	IPPK	Inositol-pentakisphosphate 2-kinase	>sp|Q9H8X2|IPPK_HUMAN Inositol-pentakisphosphate 2-kinase OS=Homo sapiens GN=IPPK PE=1 SV=1	DesBiotin(K)	_SLLQEAQNNLK(de)IFK_	SLLQEAQNNLK(1)IFK	3	614.688	1841.04	179670000	226500000	3763800	92384000	139810000	257230	412550000	406855000	7112400	374250	407570000	1637000	169800000	191960000	2964200	95436000	217530000	156410000	100	79.3245	0.113567	61.7263	40.7876	1.66172	100	101.4	0.402355	100.176	0.0919861	1.74814	100	88.4559	81.4805	113.32	49.7166	1.54418	100	88.4559
P48637	P48637	P48637	GSS	Glutathione synthetase	>sp|P48637|GSHB_HUMAN Glutathione synthetase OS=Homo sapiens GN=GSS PE=1 SV=1	DesBiotin(K)	_K(de)VQQELSR_	K(1)VQQELSR	2	592.343	1182.67		74709000				48865000	64450000	51634500				62215000	44106000	54682000				39191000	100	0	65.4071	0	0	0	100	124.82	120.491	0	0	0	100	80.6591	71.6708	0	0	0	100	80.6591
Q9HAB8	Q9HAB8	Q9HAB8	PPCS	Phosphopantothenate--cysteine ligase	>sp|Q9HAB8|PPCS_HUMAN Phosphopantothenate--cysteine ligase OS=Homo sapiens GN=PPCS PE=1 SV=2	DesBiotin(K)	_VVLVTSGGTK(de)VPLEAR_	VVLVTSGGTK(1)VPLEAR	2	911.543	1821.07	16539000	16509500	2725700	9062800	10951000	14659000	26756000	26995500	7554300	28478000	32968000	27581000	9624700	8331200	3431500	9767100	12183000	10005000	100	100.179	88.7913	66.3315	54.8945	16.5099	100	99.1128	102.169	122.124	105.492	27.9836	100	115.526	120.091	146.233	117.235	41.1885	100	100.179
P17980	P17980	P17980	PSMC3	26S protease regulatory subunit 6A	>sp|P17980|PRS6A_HUMAN 26S protease regulatory subunit 6A OS=Homo sapiens GN=PSMC3 PE=1 SV=3	DesBiotin(K)	_IK(de)ENSEK_	IK(1)ENSEK	2	522.29	1042.57	6925200	7634200	437040	529780	470260	536930	20346000	10657500	929180	1707000	1433000	1542200	6660800	4682400	307100		420450	5734600	100	90.7128	7.03322	6.15991	6.93956	5.72476	100	190.908	14.4706	13.4459	16.0169	8.71856	100	142.252	122.471	8.97937	0	6.5586	100	142.252
Q9NWX6	Q9NWX6	Q9NWX6	THG1L	Probable tRNA(His) guanylyltransferase	>sp|Q9NWX6|THG1_HUMAN Probable tRNA(His) guanylyltransferase OS=Homo sapiens GN=THG1L PE=1 SV=2	DesBiotin(K)	_K(de)MAVTR_	K(1)MAVTR	2	451.268	900.522	27095000	22311500		1400900	1497900	24513000	26890000	28209000		2647400	24498000	25124000	12826000	17510000		1617100	18652000	15653000	100	121.44	109.867	6.71358	6.27882	0	100	95.3242	89.0638	86.8446	9.38495	0	100	73.2496	89.3946	106.522	9.23529	0	100	95.3242
Q04912;Q04912-2	Q04912	Q04912	MST1R	Macrophage-stimulating protein receptor;Macrophage-stimulating protein receptor alpha chain;Macrophage-stimulating protein receptor beta chain	>sp|Q04912|RON_HUMAN Macrophage-stimulating protein receptor OS=Homo sapiens GN=MST1R PE=1 SV=2;>sp|Q04912-2|RON_HUMAN Isoform Delta-RON of Macrophage-stimulating protein receptor OS=Homo sapiens GN=MST1R	DesBiotin(K)	_VIGK(de)GHFGVVYHGEYIDQAQNR_	VIGK(1)GHFGVVYHGEYIDQAQNR	4	671.599	2682.37	23419000	18367500		11677000	10294000	19366000	25466000	26698000		24958000	33534000	37310000	20486000	18170000		10455000	17769000	11845000	100	127.502	105.436	56.0446	63.5742	0	100	95.3854	139.748	125.605	93.4827	0	100	112.746	65.1899	97.7931	57.5399	0	100	112.746
Q16513	Q16513	Q16513	PKN2	Serine/threonine-protein kinase N2	>sp|Q16513|PKN2_HUMAN Serine/threonine-protein kinase N2 OS=Homo sapiens GN=PKN2 PE=1 SV=1	DesBiotin(K)	_K(de)LHGTAQQLLQDSK_	K(1)LHGTAQQLLQDSK	3	588.332	1761.97	61471000	71881500	7095400	7826600	18944000	51116000	60335000	50465500	14607000	23944000		59732000	38964000	39391000	4000700	7208800	32325000	34116000	100	85.5171	71.1115	26.3545	10.8882	9.87097	100	119.557	118.362	0	47.4463	28.9445	100	98.916	86.6086	82.0619	18.3006	10.1564	100	98.916
Q9H501	Q9H501	Q9H501	ESF1	ESF1 homolog	>sp|Q9H501|ESF1_HUMAN ESF1 homolog OS=Homo sapiens GN=ESF1 PE=1 SV=1	DesBiotin(K)	_K(de)EQELTQAIK_	K(1)EQELTQAIK	2	692.396	1382.78	15421000	16755500		2989300	11336000	12946000	35472000	23991500	2518900	7253800	23017000	34025000	6181000	7368900	602880	3194900	10154000	4932400	100	92.0355	77.2642	67.6554	17.8407	0	100	147.852	141.821	95.9381	30.2349	10.4991	100	83.8795	66.9354	137.795	43.3565	8.18141	100	92.0355
P52701;P52701-2	P52701	P52701	MSH6	DNA mismatch repair protein Msh6	>sp|P52701|MSH6_HUMAN DNA mismatch repair protein Msh6 OS=Homo sapiens GN=MSH6 PE=1 SV=2;>sp|P52701-2|MSH6_HUMAN Isoform GTBP-alt of DNA mismatch repair protein Msh6 OS=Homo sapiens GN=MSH6	DesBiotin(K)	_GGHFYSAK(de)PEILR_	GGHFYSAK(1)PEILR	3	557.639	1669.89	24113000	23601000	0	22294000	15572000	26393000	78632000	66970000	29481000	70342000	71774000	81860000	17254000	22724000		12837000	27884000	15684000	100	102.169	111.83	65.9803	94.4621	0	100	117.414	122.234	107.173	105.035	44.0212	100	75.9285	69.0195	122.707	56.4909	0	100	102.169
Q9UMY1	Q9UMY1	Q9UMY1	NOL7	Nucleolar protein 7	>sp|Q9UMY1|NOL7_HUMAN Nucleolar protein 7 OS=Homo sapiens GN=NOL7 PE=1 SV=2	DesBiotin(K)	_FLSLANK(de)R_	FLSLANK(1)R	2	572.845	1143.68	16122000	22075000	2403900	3242100	13750000	15592000	39754000	40181000		11780000	38805000	44089000	11731000	14793000	1681400	6380800	25943000	12109000	100	73.0328	70.6319	62.2877	14.6867	10.8897	100	98.9373	109.726	96.5755	29.3173	0	100	79.301	81.8563	175.373	43.1339	11.3662	100	79.301
Q15418-2;Q15418;Q15418-3	Q15418-2	Q15418-2	RPS6KA1	Ribosomal protein S6 kinase alpha-1	>sp|Q15418-2|KS6A1_HUMAN Isoform 2 of Ribosomal protein S6 kinase alpha-1 OS=Homo sapiens GN=RPS6KA1;>sp|Q15418|KS6A1_HUMAN Ribosomal protein S6 kinase alpha-1 OS=Homo sapiens GN=RPS6KA1 PE=1 SV=2;>sp|Q15418-3|KS6A1_HUMAN Isoform 3 of Ribosomal protein S6	DesBiotin(K)	_LTDFGLSK(de)EAIDHEKK_	LTDFGLSK(1)EAIDHEKK	3	676.365	2026.07	46470000	50625000			47026000	52142000	152360000	119585000		28079000	112120000	154980000	21175000	15379000		8219300		24178000	100	91.7926	102.997	92.8909	0	0	100	127.407	129.598	93.7576	23.4804	0	100	137.688	157.214	0	53.445	0	100	127.407
O95747;Q9UEW8	O95747	O95747	OXSR1;STK39	Serine/threonine-protein kinase OSR1;STE20/SPS1-related proline-alanine-rich protein kinase	>sp|O95747|OXSR1_HUMAN Serine/threonine-protein kinase OSR1 OS=Homo sapiens GN=OXSR1 PE=1 SV=1;>sp|Q9UEW8|STK39_HUMAN STE20/SPS1-related proline-alanine-rich protein kinase OS=Homo sapiens GN=STK39 PE=1 SV=3	DesBiotin(K)	_INLEK(de)CQTSMDELLK_	INLEK(1)CQTSMDELLK	2	1009.52	2017.02	30677000	30344000		2732800	10670000	29960000	63765000	58145000			49630000		15338000	18535000			9843000	7125100	100	101.097	98.7345	35.1635	9.00606	0	100	109.665	0	85.3556	0	0	100	82.7516	38.4413	53.1049	0	0	100	101.097
Q13043;Q13043-2	Q13043	Q13043	STK4	Serine/threonine-protein kinase 4;Serine/threonine-protein kinase 4 37kDa subunit;Serine/threonine-protein kinase 4 18kDa subunit	>sp|Q13043|STK4_HUMAN Serine/threonine-protein kinase 4 OS=Homo sapiens GN=STK4 PE=1 SV=2;>sp|Q13043-2|STK4_HUMAN Isoform 2 of Serine/threonine-protein kinase 4 OS=Homo sapiens GN=STK4	DesBiotin(K)	_ETGQIVAIK(de)QVPVESDLQEIIK_	ETGQIVAIK(1)QVPVESDLQEIIK	3	878.497	2632.47	595160000	893495000	6350600	154040000		682340000	771070000	810820000	20393000	300640000	569910000	709930000	1216600000	1649600000	12819000	293690000	1096400000	540180000	100	66.6103	76.3675	0	17.2402	0.710759	100	95.0976	87.557	70.2881	37.0785	2.51511	100	73.7512	32.7461	66.4646	17.8037	0.777097	100	73.7512
P49588	P49588	P49588	AARS	Alanine--tRNA ligase, cytoplasmic	>sp|P49588|SYAC_HUMAN Alanyl-tRNA synthetase, cytoplasmic OS=Homo sapiens GN=AARS PE=1 SV=2	DesBiotin(K)	_ILPGNMK(de)DNFWEMGDTGPCGPCSEIHYDR_	ILPGNMK(1)DNFWEMGDTGPCGPCSEIHYDR	3	1198.2	3591.57	156920000	146240000		3332900	64114000	143940000	207850000	269155000		6465400	216980000	349070000	105460000	146810000		8467100	113190000	45863000	100	107.303	98.4272	43.8416	2.27906	0	100	77.2232	129.691	80.6153	2.40211	0	100	71.8343	31.2397	77.0997	5.76739	0	100	77.2232
Q9BTU6	Q9BTU6	Q9BTU6	PI4K2A	Phosphatidylinositol 4-kinase type 2-alpha	>sp|Q9BTU6|P4K2A_HUMAN Phosphatidylinositol 4-kinase type 2-alpha OS=Homo sapiens GN=PI4K2A PE=1 SV=1	DesBiotin(K)	_NEEPYGHLNPK(de)_	NEEPYGHLNPK(1)	2	747.373	1492.73		12351000				10755000	10347000	11410000			8228200	14602000	6426800	7640700			5910900	6947600	100	0	87.078	0	0	0	100	90.6836	127.975	72.1139	0	0	100	84.1127	90.9288	77.3607	0	0	100	84.1127
P78362-2;P78362	P78362-2	P78362-2	SRPK2	SRSF protein kinase 2;SRSF protein kinase 2 N-terminal;SRSF protein kinase 2 C-terminal	>sp|P78362-2|SRPK2_HUMAN Isoform 2 of Serine/threonine-protein kinase SRPK2 OS=Homo sapiens GN=SRPK2;>sp|P78362|SRPK2_HUMAN Serine/threonine-protein kinase SRPK2 OS=Homo sapiens GN=SRPK2 PE=1 SV=3	DesBiotin(K)	_IIHTDIK(de)PENILMCVDDAYVR_	IIHTDIK(1)PENILMCVDDAYVR	3	904.468	2710.38	178560000	188750000		5247100	47562000	182450000	260950000	227835000		15489000	189760000	311610000	127880000	248550000		12263000	126080000	74646000	100	94.6013	96.6623	25.1984	2.77992	0	100	114.535	136.77	83.2883	6.79834	0	100	51.4504	30.0326	50.7262	4.93382	0	100	94.6013
P62333	P62333	P62333	PSMC6	26S protease regulatory subunit 10B	>sp|P62333|PRS10_HUMAN 26S protease regulatory subunit 10B OS=Homo sapiens GN=PSMC6 PE=1 SV=1	DesBiotin(K)	_KLESK(de)LDYKPV_	KLESK(1)LDYKPV	3	505.964	1514.87	33518000	37595000			15615000	28419000	75068000	70197000			36440000	78706000		25804000				20848000	100	89.1555	75.5925	41.5348	0	0	100	106.939	112.122	51.9111	0	0	100	0	80.7937	0	0	0	100	89.1555
P52272-2;P52272	P52272-2	P52272-2	HNRNPM	Heterogeneous nuclear ribonucleoprotein M	>sp|P52272-2|HNRPM_HUMAN Isoform 2 of Heterogeneous nuclear ribonucleoprotein M OS=Homo sapiens GN=HNRNPM;>sp|P52272|HNRPM_HUMAN Heterogeneous nuclear ribonucleoprotein M OS=Homo sapiens GN=HNRNPM PE=1 SV=3	DesBiotin(K)	_K(de)AAEVLNK_	K(1)AAEVLNK	2	534.824	1067.63	10412000	13692500	2810100	2119000	13681000	11967000	29893000	28166500	5002800	4763000	8061100	36966000	9752200	9910200	0	0	11064000	8775000	100	76.0416	87.3982	99.916	15.4756	20.5229	100	106.13	131.241	28.6195	16.9102	17.7615	100	98.4057	88.5451	111.643	0	0	100	98.4057
Q00839;Q00839-2	Q00839;Q00839-2	Q00839	HNRNPU	Heterogeneous nuclear ribonucleoprotein U	>sp|Q00839|HNRPU_HUMAN Heterogeneous nuclear ribonucleoprotein U OS=Homo sapiens GN=HNRNPU PE=1 SV=6;>sp|Q00839-2|HNRPU_HUMAN Isoform Short of Heterogeneous nuclear ribonucleoprotein U OS=Homo sapiens GN=HNRNPU	DesBiotin(K)	_GYFEYIEENK(de)YSR_	GYFEYIEENK(1)YSR	2	947.455	1892.89	58234000	53343000						120395000					40767000	45763000					100	109.169	0	0	0	0	100	0	0	0	0	0	100	89.0829	0	0	0	0	100	89.0829
P82094	P82094	P82094	TMF1	TATA element modulatory factor	>sp|P82094|TMF1_HUMAN TATA element modulatory factor OS=Homo sapiens GN=TMF1 PE=1 SV=2	DesBiotin(K)	_TVEFLNEK(de)LEK_	TVEFLNEK(1)LEK	2	773.43	1544.85		12839500			8717200	10188000	25727000	25178000		11111000	28092000	33346000	7551100	7690400	1639600		7572200	7840000	100	0	79.3489	67.8936	0	0	100	102.18	132.441	111.574	44.1298	0	100	98.1887	101.945	98.463	0	21.3201	100	98.1887
P61158	P61158	P61158	ACTR3	Actin-related protein 3	>sp|P61158|ARP3_HUMAN Actin-related protein 3 OS=Homo sapiens GN=ACTR3 PE=1 SV=3	DesBiotin(K)	_LPACVVDCGTGYTK(de)LGYAGNTEPQFIIPSCIAIK_	LPACVVDCGTGYTK(1)LGYAGNTEPQFIIPSCIAIK	3	1303.99	3908.95	1970000000	2316250000		549850000	1668600000	3835600000	5011600000	4693500000	47701000	1064800000	5099700000	5007200000	1844300000	823220000		226650000	1834900000	1111600000	100	85.0513	165.595	72.0389	23.7388	0	100	106.777	106.684	108.655	22.6867	1.01632	100	224.035	135.031	222.893	27.5321	0	100	106.777
P26639	P26639	P26639	TARS	Threonine--tRNA ligase, cytoplasmic	>sp|P26639|SYTC_HUMAN Threonyl-tRNA synthetase, cytoplasmic OS=Homo sapiens GN=TARS PE=1 SV=3	DesBiotin(K)	_WELNSGDGAFYGPK(de)IDIQIK_	WELNSGDGAFYGPK(1)IDIQIK	3	816.425	2446.25	31086000	31097500		3500500	7616400	32723000	86556000	69755000		12484000	43192000	68371000	33318000	40405000		4061100	31743000	10161000	100	99.963	105.227	24.492	11.2565	0	100	124.086	98.0159	61.9196	17.8969	0	100	82.4601	25.1479	78.5621	10.051	0	100	99.963
Q9UKK9	Q9UKK9	Q9UKK9	NUDT5	ADP-sugar pyrophosphatase	>sp|Q9UKK9|NUDT5_HUMAN ADP-sugar pyrophosphatase OS=Homo sapiens GN=NUDT5 PE=1 SV=1	DesBiotin(K)	_HANAKPFEVPFLK(de)F_	HANAKPFEVPFLK(1)F	3	614.342	1840	17840000	27931000		1773800	13646000	21130000	68581000	55890500	1770900	9225600	70761000	88288000	22321000	19524000		6598100	26856000	12410000	100	63.8717	75.6507	48.8561	6.35065	0	100	122.706	157.966	126.606	16.5066	3.16852	100	114.326	63.5628	137.554	33.7948	0	100	114.326
Q7KZI7;Q7KZI7-8;Q7KZI7-11;Q7KZI7-9;Q7KZI7-4;Q7KZI7-16;Q7KZI7-5;Q7KZI7-15;Q7KZI7-6;Q7KZI7-3;Q7KZI7-14;Q7KZI7-12;Q7KZI7-2;Q7KZI7-7;Q7KZI7-13;Q7KZI7-10;P27448-7;P27448;P27448-2;P27448-4;P27448-3;P27448-6	Q7KZI7;P27448-7	Q7KZI7	MARK2;MARK3	Serine/threonine-protein kinase MARK2;MAP/microtubule affinity-regulating kinase 3	>sp|Q7KZI7|MARK2_HUMAN Serine/threonine-protein kinase MARK2 OS=Homo sapiens GN=MARK2 PE=1 SV=2;>sp|Q7KZI7-8|MARK2_HUMAN Isoform 8 of Serine/threonine-protein kinase MARK2 OS=Homo sapiens GN=MARK2;>sp|Q7KZI7-11|MARK2_HUMAN Isoform 11 of Serine/threonine-pr	Oxidation (M),DesBiotin(K)	_DLK(de)AENLLLDADM(ox)NIK_	DLK(1)AENLLLDADMNIK	3	676.694	2027.06	58671000	74721500			48001000	74995000	101150000	44903450			59593000	83133000	90781000	3382900			97527000	90340000	100	78.5196	100.366	64.2399	0	0	100	225.261	185.137	132.714	0	0	100	2683.53	2670.49	2882.94	0	0	100	225.261
Q8TBX8	Q8TBX8	Q8TBX8	PIP4K2C	Phosphatidylinositol 5-phosphate 4-kinase type-2 gamma	>sp|Q8TBX8|PI42C_HUMAN Phosphatidylinositol-5-phosphate 4-kinase type-2 gamma OS=Homo sapiens GN=PIP4K2C PE=1 SV=3	Oxidation (M),DesBiotin(K)	_ELPTLK(de)DM(ox)DFLNK_	ELPTLK(1)DMDFLNK	2	888.466	1774.92	20114000	25995000	2365200	12739000	19622000	15775000	65141000	48334500	9554400	61853000	64119000	72487000	18246000	19995000		10960000	27939000	16972000	100	77.3764	60.6847	75.4837	49.0056	9.09867	100	134.771	149.969	132.657	127.969	19.7672	100	91.2528	84.8812	139.73	54.8137	0	100	91.2528
P49915	P49915	P49915	GMPS	GMP synthase [glutamine-hydrolyzing]	>sp|P49915|GUAA_HUMAN GMP synthase [glutamine-hydrolyzing] OS=Homo sapiens GN=GMPS PE=1 SV=1	DesBiotin(K)	_AELIK(de)THHNDTELIRK_	AELIK(1)THHNDTELIRK	4	529.298	2113.16	15545000	11543850		6096600	10368000	15198000	35627000	37404500	2227600	19195000	36915000	34734000	8350500	8859600	882290	3754400	13257000	4261200	100	134.66	131.655	89.8141	52.8125	0	100	95.2479	92.8605	98.6913	51.3174	5.95543	100	94.2537	48.097	149.634	42.3766	9.95858	100	95.2479
O60729	O60729	O60729	CDC14B	Dual specificity protein phosphatase CDC14B	>sp|O60729|CC14B_HUMAN Dual specificity protein phosphatase CDC14B OS=Homo sapiens GN=CDC14B PE=1 SV=1	DesBiotin(K)	_SSVK(de)SLSISR_	SSVK(1)SLSISR	2	630.37	1258.72	166960000	194270000			52840000	135190000	256820000	203590000			128310000	247810000	227770000	211160000		2584800	133330000	1653700	100	85.9422	69.5887	27.1993	0	0	100	126.146	121.72	63.0237	0	0	100	107.866	0.78315	63.1417	1.2241	0	100	107.866
Q96G46;Q96G46-3	Q96G46	Q96G46	DUS3L	tRNA-dihydrouridine(47) synthase [NAD(P)(+)]-like	>sp|Q96G46|DUS3L_HUMAN tRNA-dihydrouridine synthase 3-like OS=Homo sapiens GN=DUS3L PE=1 SV=2;>sp|Q96G46-3|DUS3L_HUMAN Isoform 3 of tRNA-dihydrouridine synthase 3-like OS=Homo sapiens GN=DUS3L	DesBiotin(K)	_HK(de)ANAYK_	HK(1)ANAYK	2	514.288	1026.56	50173000	74383000	8002600	46870000	60728000	81047000	209010000	169175000	26951000	9431200	230630000	221900000	53972000	50093000	7079400	50163000	66449000	56733000	100	67.4522	108.959	81.6423	63.0117	10.7586	100	123.547	131.166	136.326	5.57482	15.9308	100	107.744	113.255	132.651	100.14	14.1325	100	107.744
Q9HA64	Q9HA64	Q9HA64	FN3KRP	Ketosamine-3-kinase	>sp|Q9HA64|KT3K_HUMAN Ketosamine-3-kinase OS=Homo sapiens GN=FN3KRP PE=1 SV=2	DesBiotin(K)	_VFVK(de)VNPK_	VFVK(1)VNPK	2	563.853	1125.69		40215000		12896000	29669000	33676000	44688000	43776500		22222000	41533000	49443000	26210000	33546000		10974000	27922000	24594000	100	0	83.7399	73.776	32.0676	0	100	102.082	112.944	94.8751	50.7624	0	100	78.1315	73.3143	83.235	32.7133	0	100	78.1315
O14802	O14802	O14802	POLR3A	DNA-directed RNA polymerase III subunit RPC1	>sp|O14802|RPC1_HUMAN DNA-directed RNA polymerase III subunit RPC1 OS=Homo sapiens GN=POLR3A PE=1 SV=2	DesBiotin(K)	_MAQELK(de)YGDIVER_	MAQELK(1)YGDIVER	2	874.456	1746.9	26058000	36871000	5977500	16765000	21969000	18290000	66312000	70469000		77070000	81848000	84305000	13035000	18447000	4285000	15639000	19805000	16284000	100	70.6734	49.6054	59.5834	45.4693	16.2119	100	94.101	119.634	116.148	109.367	0	100	70.6619	88.2745	107.362	84.778	23.2287	100	70.6734
Q99986	Q99986	Q99986	VRK1	Serine/threonine-protein kinase VRK1	>sp|Q99986|VRK1_HUMAN Serine/threonine-protein kinase VRK1 OS=Homo sapiens GN=VRK1 PE=1 SV=1	DesBiotin(K)	_QSSAK(de)R_	QSSAK(1)R	2	436.751	871.488		92224000			56752000	88454000	143510000	128660000			113050000	176890000	70688000	79562000		9209400	65767000	58295000	100	0	95.9121	61.5371	0	0	100	111.542	137.486	87.8672	0	0	100	88.8464	73.2699	82.6613	11.5751	0	100	88.8464
Q8N4C8;Q8N4C8-4;Q8N4C8-3;Q8N4C8-2;Q8N4C8-5	Q8N4C8	Q8N4C8	MINK1	Misshapen-like kinase 1	>sp|Q8N4C8|MINK1_HUMAN Misshapen-like kinase 1 OS=Homo sapiens GN=MINK1 PE=1 SV=2;>sp|Q8N4C8-4|MINK1_HUMAN Isoform 4 of Misshapen-like kinase 1 OS=Homo sapiens GN=MINK1;>sp|Q8N4C8-3|MINK1_HUMAN Isoform 2 of Misshapen-like kinase 1 OS=Homo sapiens GN=MINK1;	DesBiotin(K)	_LQQENK(de)SNSEALK_	LQQENK(1)SNSEALK	2	842.947	1683.88		3177100			1162900	2042100	4467700	5053950		1675300	2966300	5661400	1222700	2153600			1864100	1334400	100	0	64.2756	36.6026	0	0	100	88.4002	112.019	58.6927	33.1483	0	100	56.7747	61.9614	86.5574	0	0	100	56.7747
Q13470;Q13470-2	Q13470	Q13470	TNK1	Non-receptor tyrosine-protein kinase TNK1	>sp|Q13470|TNK1_HUMAN Non-receptor tyrosine-protein kinase TNK1 OS=Homo sapiens GN=TNK1 PE=1 SV=3;>sp|Q13470-2|TNK1_HUMAN Isoform 2 of Non-receptor tyrosine-protein kinase TNK1 OS=Homo sapiens GN=TNK1	DesBiotin(K)	_SVPVAVK(de)SLR_	SVPVAVK(1)SLR	2	626.393	1250.77		54900000		962110	55652000	55749000	273550000	291500000	2463400	45258000	215570000	374520000	46575000	45683000		8979600	50492000	40162000	100	0	101.546	101.37	1.75248	0	100	93.8422	128.48	73.952	15.5259	0.845077	100	101.953	87.9145	110.527	19.6563	0	100	93.8422
Q9NP58;Q9NP58-4	Q9NP58	Q9NP58	ABCB6	ATP-binding cassette sub-family B member 6, mitochondrial	>sp|Q9NP58|ABCB6_HUMAN ATP-binding cassette sub-family B member 6, mitochondrial OS=Homo sapiens GN=ABCB6 PE=1 SV=1;>sp|Q9NP58-4|ABCB6_HUMAN Isoform 2 of ATP-binding cassette sub-family B member 6, mitochondrial OS=Homo sapiens GN=ABCB6	DesBiotin(K)	_GGVYADMWQLQQGQEETSEDTK(de)PQTMER_	GGVYADMWQLQQGQEETSEDTK(1)PQTMER	3	1146.86	3437.55	45199000	36199500			18696000	30788000	50635000	54481000			29608000	54323000	12003000	21843000			8863900		100	124.861	85.0509	51.6471	0	0	100	92.9407	99.71	54.3456	0	0	100	54.9512	0	40.58	0	0	100	92.9407
Q6P2Q9	Q6P2Q9	Q6P2Q9	PRPF8	Pre-mRNA-processing-splicing factor 8	>sp|Q6P2Q9|PRP8_HUMAN Pre-mRNA-processing-splicing factor 8 OS=Homo sapiens GN=PRPF8 PE=1 SV=2	DesBiotin(K)	_DLK(de)HLIYYR_	DLK(1)HLIYYR	3	472.938	1415.79	72842000	73740500	40260000	70012000	71034000	58672000	131590000	125130000	56567000	108400000	131590000	154100000	30378000	26379000	12270000	22010000	36254000	24091000	100	98.7815	79.5655	96.3297	94.9438	54.5969	100	105.163	123.152	105.163	86.6299	45.2066	100	115.16	91.3264	137.435	83.4376	46.5143	100	105.163
P42684;P42684-3;P42684-6;P00519-2;P42684-2;P00519;P42684-5;P42684-10;P42684-7;P42684-4;P42684-9;P42684-8	P42684	P42684	ABL2;ABL1	Abelson tyrosine-protein kinase 2;Tyrosine-protein kinase ABL1	>sp|P42684|ABL2_HUMAN Abelson tyrosine-protein kinase 2 OS=Homo sapiens GN=ABL2 PE=1 SV=1;>sp|P42684-3|ABL2_HUMAN Isoform IC of Abelson tyrosine-protein kinase 2 OS=Homo sapiens GN=ABL2;>sp|P42684-6|ABL2_HUMAN Isoform 6 of Abelson tyrosine-protein kinase 2	DesBiotin(K)	_LMTGDTYTAHAGAK(de)FPIK_	LMTGDTYTAHAGAK(1)FPIK	3	706.707	2117.1	590560000	683155000	1241000	51506000	343970000	1880300	985840000	908385000		93275000	792110000	947660000	386440000	398470000		59681000	426600000	398740000	100	86.446	0.275238	50.3502	7.53943	0.181657	100	108.527	104.324	87.1998	10.2682	0	100	96.981	100.068	107.06	14.9775	0	100	96.981
P49588	P49588	P49588	AARS	Alanine--tRNA ligase, cytoplasmic	>sp|P49588|SYAC_HUMAN Alanyl-tRNA synthetase, cytoplasmic OS=Homo sapiens GN=AARS PE=1 SV=2	DesBiotin(K)	_K(de)DPDMVK_	K(1)DPDMVK	2	514.776	1027.54	17776000	13117000		4275700	14099000	13901000	46446000	38977500	20231000	25469000	39152000	43463000	6494500	11928000		7669700	11302000	7646600	100	135.519	105.977	107.486	32.5966	0	100	119.161	111.508	100.448	65.3428	51.9043	100	54.4475	64.1063	94.7518	64.3	0	100	119.161
P78527;P78527-2	P78527	P78527	PRKDC	DNA-dependent protein kinase catalytic subunit	>sp|P78527|PRKDC_HUMAN DNA-dependent protein kinase catalytic subunit OS=Homo sapiens GN=PRKDC PE=1 SV=3;>sp|P78527-2|PRKDC_HUMAN Isoform 2 of DNA-dependent protein kinase catalytic subunit OS=Homo sapiens GN=PRKDC	DesBiotin(K)	_NFEQK(de)MLK_	NFEQK(1)MLK	2	617.337	1232.66	0	566725000	16596000	52724000	311170000	454790000	2654000000	2439950000	58514000	251720000	2081000000	2889100000	826340000	1097200000	13206000	147370000	789450000	745920000	100	0	80.2488	54.9067	9.30328	2.9284	100	108.773	118.408	85.2886	10.3166	2.39816	100	75.3135	67.984	71.9513	13.4315	1.20361	100	75.3135
P11498	P11498	P11498	PC	Pyruvate carboxylase, mitochondrial	>sp|P11498|PYC_HUMAN Pyruvate carboxylase, mitochondrial OS=Homo sapiens GN=PC PE=1 SV=2	DesBiotin(K)	_MGDK(de)VEAR_	MGDK(1)VEAR	2	551.29	1100.56		34104500	844500	5884500	28408000	25689000	107020000	94336000		11960000	91828000	102780000	22814000	26519000		6261200	30125000	23433000	100	0	75.3244	83.2969	17.2543	2.47621	100	113.446	108.951	97.3414	12.6781	0	100	86.0289	88.3631	113.598	23.6102	0	100	86.0289
O15067	O15067	O15067	PFAS	Phosphoribosylformylglycinamidine synthase	>sp|O15067|PUR4_HUMAN Phosphoribosylformylglycinamidine synthase OS=Homo sapiens GN=PFAS PE=1 SV=4	DesBiotin(K)	_HWFFK(de)GQLHVDGQK_	HWFFK(1)GQLHVDGQK	3	641.672	1922	62595000	54546000		11720000	29951000	63446000	178800000	174750000	7571200	35918000	150700000	237320000	58579000	64354000	2031800	17619000	52867000	22069000	100	114.756	116.317	54.9096	21.4865	0	100	102.318	135.805	86.2375	20.5539	4.33259	100	91.0262	34.2931	82.1503	27.3783	3.15722	100	102.318
Q14166	Q14166	Q14166	TTLL12	Tubulin--tyrosine ligase-like protein 12	>sp|Q14166|TTL12_HUMAN Tubulin--tyrosine ligase-like protein 12 OS=Homo sapiens GN=TTLL12 PE=1 SV=2	Oxidation (M),DesBiotin(K)	_AFALNDLDDYEK(de)HFTVM(ox)NYDPDVVLK_	AFALNDLDDYEK(1)HFTVMNYDPDVVLK	3	1095.53	3283.57	12064000	14896500			3907300	15490000	29192000	19927000			20116000	32272000	19077000	11340000			18228000	9546600	100	80.9855	103.984	26.2297	0	0	100	146.495	161.951	100.948	0	0	100	168.228	84.1852	160.741	0	0	100	146.495
P53007	P53007	P53007	SLC25A1	Tricarboxylate transport protein, mitochondrial	>sp|P53007|TXTP_HUMAN Tricarboxylate transport protein, mitochondrial OS=Homo sapiens GN=SLC25A1 PE=1 SV=2	DesBiotin(K)	_FIHDQTSPNPK(de)YR_	FIHDQTSPNPK(1)YR	3	600.313	1797.92	10026000	9511100				8758700		15874000				24411000	5359900	9028500				5110400	100	105.414	92.0892	0	0	0	100	0	153.78	0	0	0	100	59.3665	56.603	0	0	0	100	59.3665
P49915	P49915	P49915	GMPS	GMP synthase [glutamine-hydrolyzing]	>sp|P49915|GUAA_HUMAN GMP synthase [glutamine-hydrolyzing] OS=Homo sapiens GN=GMPS PE=1 SV=1	Oxidation (M),DesBiotin(K)	_IM(ox)YDLTSK(de)PPGTTEWE_	IMYDLTSK(1)PPGTTEWE	2	1040.5	2078.99	13330000	14799500		6288100	12561000	10548000	15357000	11442500	6439900	12339000	15154000	19429000	7115400	6954900			9075600	7608600	100	90.0706	71.2727	84.8745	42.4886	0	100	134.21	169.797	132.436	107.835	56.2805	100	102.308	109.399	130.492	0	0	100	102.308
Q12872	Q12872	Q12872	SFSWAP	Splicing factor, suppressor of white-apricot homolog	>sp|Q12872|SFSWA_HUMAN Splicing factor, suppressor of white-apricot homolog OS=Homo sapiens GN=SFSWAP PE=1 SV=3	DesBiotin(K)	_ITQDLMAK(de)VR_	ITQDLMAK(1)VR	2	685.895	1369.78	32710000	185605000		9258200	96627000	178250000	267820000	198100000		20152000	183830000	226300000	126520000	175230000	964120	11001000	169220000	116100000	100	17.6234	96.0373	52.0606	4.98812	0	100	135.194	114.235	92.7966	10.1726	0	100	72.2022	66.2558	96.5702	6.27803	0.550203	100	72.2022
Q9P0L2;Q9P0L2-3;Q9P0L2-2	Q9P0L2	Q9P0L2	MARK1	Serine/threonine-protein kinase MARK1	>sp|Q9P0L2|MARK1_HUMAN Serine/threonine-protein kinase MARK1 OS=Homo sapiens GN=MARK1 PE=1 SV=2;>sp|Q9P0L2-3|MARK1_HUMAN Isoform 3 of Serine/threonine-protein kinase MARK1 OS=Homo sapiens GN=MARK1;>sp|Q9P0L2-2|MARK1_HUMAN Isoform 2 of Serine/threonine-prot	DesBiotin(K)	_DLK(de)AENLLLDGDMNIK_	DLK(1)AENLLLDGDMNIK	2	999.532	1997.05		40427500		1003300	16735000	26133000	51697000	45181500			44526000	59312000	18870000	24661000		1673200	17235000	16727000	100	0	64.6416	41.3951	2.48173	0	100	114.421	131.275	98.5492	0	0	100	76.5176	67.8277	69.8877	6.7848	0	100	76.5176
Q9UG63	Q9UG63	Q9UG63	ABCF2	ATP-binding cassette sub-family F member 2	>sp|Q9UG63|ABCF2_HUMAN ATP-binding cassette sub-family F member 2 OS=Homo sapiens GN=ABCF2 PE=1 SV=2	DesBiotin(K)	_FGHGSAK(de)LAR_	FGHGSAK(1)LAR	3	413.903	1238.69	10328000	13415000	7581100	8623600	9299600	9309600	20370000	18562000	10930000	14277000	18047000	18555000	6220200	5918600	3888000	4266900	6110000	4990300	100	76.9884	69.3969	69.3224	64.2833	56.5121	100	109.74	99.9623	97.2255	76.9152	58.8837	100	105.096	84.3155	103.234	72.0931	65.6912	100	105.096
O00232	O00232	O00232	PSMD12	26S proteasome non-ATPase regulatory subunit 12	>sp|O00232|PSD12_HUMAN 26S proteasome non-ATPase regulatory subunit 12 OS=Homo sapiens GN=PSMD12 PE=1 SV=3	DesBiotin(K)	_TLATIK(de)EQNGDVK_	TLATIK(1)EQNGDVK	2	806.949	1611.88	11828000	12912000		10354000	10398000	10625000	25025000	26858000		23962000	34095000	31134000	7306800	7082600			13184000	7939300	100	91.6047	82.2878	80.5297	80.189	0	100	93.1752	115.921	126.945	89.2174	0	100	103.166	112.096	186.146	0	0	100	93.1752
P30837	P30837	P30837	ALDH1B1	Aldehyde dehydrogenase X, mitochondrial	>sp|P30837|AL1B1_HUMAN Aldehyde dehydrogenase X, mitochondrial OS=Homo sapiens GN=ALDH1B1 PE=1 SV=3	DesBiotin(K)	_GFFIK(de)PTVFGGVQDDMR_	GFFIK(1)PTVFGGVQDDMR	3	704.031	2109.07	56351000	64647500	1888800	20892000	36273000	69844000	133360000	140620000	9992100	94430000	164080000	208030000	59931000	64605000		30823000	67987000	34912000	100	87.1666	108.038	56.1089	32.3168	2.92169	100	94.8371	147.938	116.683	67.1526	7.10575	100	92.7653	54.0392	105.235	47.7099	0	100	92.7653
Q14166	Q14166	Q14166	TTLL12	Tubulin--tyrosine ligase-like protein 12	>sp|Q14166|TTL12_HUMAN Tubulin--tyrosine ligase-like protein 12 OS=Homo sapiens GN=TTLL12 PE=1 SV=2	DesBiotin(K)	_VK(de)FDIR_	VK(1)FDIR	2	487.295	972.576		65100000	2719900	6114300	41533000	55445000	101440000	99028000	4578100	9541000	74930000	112050000	45010000	38432000	2461100	4883600	36039000	50354000	100	0	85.169	63.7988	9.39217	4.17803	100	102.436	113.15	75.6655	9.63465	4.62304	100	117.116	131.021	93.7734	12.7071	6.40378	100	102.436
P08238;Q58FF7	P08238;Q58FF7	P08238	HSP90AB1;HSP90AB3P	Heat shock protein HSP 90-beta;Putative heat shock protein HSP 90-beta-3	>sp|P08238|HS90B_HUMAN Heat shock protein HSP 90-beta OS=Homo sapiens GN=HSP90AB1 PE=1 SV=4;>sp|Q58FF7|H90B3_HUMAN Putative heat shock protein HSP 90-beta-3 OS=Homo sapiens GN=HSP90AB3P PE=5 SV=1	2 DesBiotin(K)	_APFDLFENK(de)K(de)K_	APFDLFENK(1)K(1)K	2	864.988	1727.96	3222900000	3695850000	5231200	52499000	1321500000	2813300000	7537300000	8854500000	30215000	257700000	3265300	4076700	2648000000	2746900000	6298300	131880000	2649000000	1947000000	100	87.2032	76.1205	35.7563	1.42049	0.141543	100	85.1239	0.046041	0.0368773	2.91038	0.341239	100	96.3996	70.8799	96.436	4.80105	0.229288	100	87.2032
Q0VDF9	Q0VDF9	Q0VDF9	HSPA14	Heat shock 70 kDa protein 14	>sp|Q0VDF9|HSP7E_HUMAN Heat shock 70 kDa protein 14 OS=Homo sapiens GN=HSPA14 PE=1 SV=1	DesBiotin(K)	_VTPAVVAYSENEEIVGLAAK(de)QSR_	VTPAVVAYSENEEIVGLAAK(1)QSR	3	876.473	2626.4		45217500			33141000	39864000	63932000	66174500			36980000	81441000	24777000	21003000			16412000	22552000	100	0	88.1606	73.2924	0	0	100	96.6112	123.07	55.8826	0	0	100	117.969	107.375	78.1412	0	0	100	96.6112
P16066	P16066	P16066	NPR1	Atrial natriuretic peptide receptor 1	>sp|P16066|ANPRA_HUMAN Atrial natriuretic peptide receptor 1 OS=Homo sapiens GN=NPR1 PE=1 SV=1	DesBiotin(K)	_GMLFLHNGAICSHGNLK(de)SSNCVVDGR_	GMLFLHNGAICSHGNLK(1)SSNCVVDGR	4	760.623	3038.46	288090000	256500000	4071200	127730000	153260000	378150000	372900000	424780000	25684000	322780000	430080000	465690000	246310000	232640000	11113000	149760000	204030000	130350000	100	112.316	147.427	59.7505	49.7973	1.58721	100	87.7866	109.631	101.248	75.9876	6.04642	100	105.876	56.0308	87.702	64.3741	4.77691	100	105.876
P12236;Q9H0C2;P12235;P05141	P12236;P12235;P05141	P12236	SLC25A6;SLC25A31;SLC25A4;SLC25A5	ADP/ATP translocase 3;ADP/ATP translocase 4;ADP/ATP translocase 1;ADP/ATP translocase 2	>sp|P12236|ADT3_HUMAN ADP/ATP translocase 3 OS=Homo sapiens GN=SLC25A6 PE=1 SV=4;>sp|Q9H0C2|ADT4_HUMAN ADP/ATP translocase 4 OS=Homo sapiens GN=SLC25A31 PE=1 SV=1;>sp|P12235|ADT1_HUMAN ADP/ATP translocase 1 OS=Homo sapiens GN=SLC25A4 PE=1 SV=4;>sp|P05141|A	DesBiotin(K)	_YFPTQALNFAFK(de)DK_	YFPTQALNFAFK(0.996)DK(0.004)	2	943.496	1884.98	210340000	298140000		112670000	146090000	235390000	613720000	593620000	256930000	431720000	760050000	802320000	219930000	249130000			277310000	151490000	100	70.5507	78.9528	49.0005	37.791	0	100	103.386	135.157	128.036	72.7267	43.2819	100	88.2792	60.8076	111.311	0	0	100	88.2792
O14656	O14656	O14656	TOR1A	Torsin-1A	>sp|O14656|TOR1A_HUMAN Torsin-1A OS=Homo sapiens GN=TOR1A PE=1 SV=1	DesBiotin(K)	_GCK(de)TVFTK_	GCK(1)TVFTK	2	568.81	1135.61	591880000	623005000		0	369420000	524270000	2003600000	1444000000		0	1120800000	1938200000	211680000	177880000		47264000	432760000	269500000	100	95.0041	84.1518	59.2965	0	0	100	138.753	134.224	77.6177	0	0	100	119.002	151.507	243.288	26.5707	0	100	119.002
Q96Q15;Q96Q15-2;Q96Q15-3;Q96Q15-4	Q96Q15	Q96Q15	SMG1	Serine/threonine-protein kinase SMG1	>sp|Q96Q15|SMG1_HUMAN Serine/threonine-protein kinase SMG1 OS=Homo sapiens GN=SMG1 PE=1 SV=3;>sp|Q96Q15-2|SMG1_HUMAN Isoform 2 of Serine/threonine-protein kinase SMG1 OS=Homo sapiens GN=SMG1;>sp|Q96Q15-3|SMG1_HUMAN Isoform 3 of Serine/threonine-protein kin	DesBiotin(K)	_LIQK(de)NLATSADTPPSTVPGTGK_	LIQK(1)NLATSADTPPSTVPGTGK	3	798.108	2391.3		90009000			33424000	69143000	79807000	71022500			50171000	70795000	58675000	57301000		5173600	46210000	55153000	100	0	76.8179	37.1341	0	0	100	112.369	99.6797	70.641	0	0	100	102.398	96.2514	80.6443	9.02881	0	100	102.398
Q9H477	Q9H477	Q9H477	RBKS	Ribokinase	>sp|Q9H477|RBSK_HUMAN Ribokinase OS=Homo sapiens GN=RBKS PE=1 SV=1	DesBiotin(K)	_FFIGFGGK(de)GANQCVQAAR_	FFIGFGGK(1)GANQCVQAAR	3	708.698	2123.07		460705000	1487000	12950000	146800000	468860000	569250000	534660000		27455000	328890000	598230000	461930000	452260000	1714100	24614000	303030000	378040000	100	0	101.77	31.8642	2.81091	0.322766	100	106.47	111.89	61.5139	5.13504	0	100	102.138	83.5891	67.0035	5.44244	0.379008	100	102.138
P18077	P18077	P18077	RPL35A	60S ribosomal protein L35a	>sp|P18077|RL35A_HUMAN 60S ribosomal protein L35a OS=Homo sapiens GN=RPL35A PE=1 SV=2	DesBiotin(K)	_EHTALLK(de)IEGVYAR_	EHTALLK(1)IEGVYAR	3	599.34	1795	48451000	45946000			44140000	55331000	109990000	93350500		73138000	112900000	109840000	49175000	43103000		31482000	56769000	20370000	100	105.452	120.426	96.0693	0	0	100	117.825	117.664	120.942	78.3477	0	100	114.087	47.2589	131.705	73.039	0	100	114.087
P08069;P06213;P06213-2;P14616	P08069	P08069	IGF1R;INSR;INSRR	Insulin-like growth factor 1 receptor;Insulin-like growth factor 1 receptor alpha chain;Insulin-like growth factor 1 receptor beta chain;Insulin receptor;Insulin receptor subunit alpha;Insulin receptor subunit beta;Insulin receptor-related protein;Insulin receptor-related protein alpha chain;Insulin receptor-related protein beta chain	>sp|P08069|IGF1R_HUMAN Insulin-like growth factor 1 receptor OS=Homo sapiens GN=IGF1R PE=1 SV=1;>sp|P06213|INSR_HUMAN Insulin receptor OS=Homo sapiens GN=INSR PE=1 SV=4;>sp|P06213-2|INSR_HUMAN Isoform Short of Insulin receptor OS=Homo sapiens GN=INSR;>sp|P	DesBiotin(K)	_GGK(de)GLLPVR_	GGK(1)GLLPVR	2	546.848	1091.68		13124500	2710700	14437000	10344000	11731000	27727000	25510000	5746800	38840000	27509000	31737000	6706200	7944100		14042000	11518000	7698000	100	0	89.3825	78.8144	110	20.6537	100	108.691	124.41	107.836	152.254	22.5276	100	84.4174	96.9021	144.988	176.76	0	100	84.4174
Q9BVK6	Q9BVK6	Q9BVK6	TMED9	Transmembrane emp24 domain-containing protein 9	>sp|Q9BVK6|TMED9_HUMAN Transmembrane emp24 domain-containing protein 9 OS=Homo sapiens GN=TMED9 PE=1 SV=2	DesBiotin(K)	_TQLYDK(de)QR_	TQLYDK(1)QR	2	624.341	1246.67		15922000		16936000	11168000	14836000	42334000	39338500		32220000	48736000	49046000	7441300	10372000		11984000	11721000	11158000	100	0	93.1792	70.1419	106.369	0	100	107.615	124.677	123.889	81.9045	0	100	71.7441	107.578	113.006	115.542	0	100	71.7441
Q9UQE7	Q9UQE7	Q9UQE7	SMC3	Structural maintenance of chromosomes protein 3	>sp|Q9UQE7|SMC3_HUMAN Structural maintenance of chromosomes protein 3 OS=Homo sapiens GN=SMC3 PE=1 SV=2	DesBiotin(K)	_K(de)LEQCNTELK_	K(1)LEQCNTELK	2	729.885	1457.75	60551000	68208500	9656400	17241000	33525000	44968000	133270000	128800000	29622000	46133000	110260000	145410000	31452000	48484000	10718000	20746000	1461400	34781000	100	88.7734	65.9273	49.1508	25.2769	14.1572	100	103.47	112.896	85.6056	35.8175	22.9984	100	64.8709	71.7371	3.01419	42.7894	22.1063	100	88.7734
Q96EN8	Q96EN8	Q96EN8	MOCOS	Molybdenum cofactor sulfurase	>sp|Q96EN8|MOCOS_HUMAN Molybdenum cofactor sulfurase OS=Homo sapiens GN=MOCOS PE=1 SV=2	DesBiotin(K)	_SWMVVNHNGVCLSQK(de)QEPR_	SWMVVNHNGVCLSQK(1)QEPR	3	822.411	2464.21		16562000		5069300	10107000	17349000	37216000	39007000	11252000	21122000	41964000	46880000	11497000	17018000			15344000	11014000	100	0	104.752	61.0252	30.608	0	100	95.4085	120.184	107.581	54.1493	28.8461	100	67.5579	64.7197	90.1634	0	0	100	67.5579
P49588	P49588	P49588	AARS	Alanine--tRNA ligase, cytoplasmic	>sp|P49588|SYAC_HUMAN Alanyl-tRNA synthetase, cytoplasmic OS=Homo sapiens GN=AARS PE=1 SV=2	DesBiotin(K)	_AANTQK(de)CIR_	AANTQK(1)CIR	2	629.34	1256.67		160520000	15731000	14664000	106970000	130830000	227220000	214180000	35149000	36127000	245430000	244580000	109270000	103640000	13816000	15453000	116870000	100110000	100	0	81.5039	66.6397	9.13531	9.80002	100	106.088	114.194	114.591	16.8676	16.411	100	105.432	96.594	112.765	14.9103	13.3308	100	105.432
P14625;Q58FF3	P14625	P14625	HSP90B1;HSP90B2P	Endoplasmin;Putative endoplasmin-like protein	>sp|P14625|ENPL_HUMAN Endoplasmin OS=Homo sapiens GN=HSP90B1 PE=1 SV=1;>sp|Q58FF3|ENPLL_HUMAN Putative endoplasmin-like protein OS=Homo sapiens GN=HSP90B2P PE=5 SV=1	2 DesBiotin(K)	_GLFDEYGSK(de)K(de)SDYIK_	GLFDEYGSK(1)K(1)SDYIK	3	714.709	2141.1	1578800000	947137100		92548000	1233600	3453700	3284100000	1262539500		1660300		18081000	1748700000	1522300000		256330000	1848600000	5591300	100	166.692	0.364646	0.130245	9.77134	0	100	260.119	1.43211	0	0.131505	0	100	114.872	0.367293	121.435	16.8383	0	100	166.692
P50750-2;P50750	P50750-2	P50750-2	CDK9	Cyclin-dependent kinase 9	>sp|P50750-2|CDK9_HUMAN Isoform 2 of Cyclin-dependent kinase 9 OS=Homo sapiens GN=CDK9;>sp|P50750|CDK9_HUMAN Cyclin-dependent kinase 9 OS=Homo sapiens GN=CDK9 PE=1 SV=3	DesBiotin(K)	_IGQGTFGEVFK(de)AR_	IGQGTFGEVFK(1)AR	2	803.441	1604.87	18158000	20334500			15381000	19468000	68576000	71972500		44171000	66441000	104190000	13693000	12933000		12205000	16915000	11295000	100	89.2965	95.7388	75.6399	0	0	100	95.2808	144.764	92.3144	61.3721	0	100	105.876	87.3347	130.789	94.371	0	100	95.2808
Q96Q15;Q96Q15-2;Q96Q15-3;Q96Q15-4	Q96Q15	Q96Q15	SMG1	Serine/threonine-protein kinase SMG1	>sp|Q96Q15|SMG1_HUMAN Serine/threonine-protein kinase SMG1 OS=Homo sapiens GN=SMG1 PE=1 SV=3;>sp|Q96Q15-2|SMG1_HUMAN Isoform 2 of Serine/threonine-protein kinase SMG1 OS=Homo sapiens GN=SMG1;>sp|Q96Q15-3|SMG1_HUMAN Isoform 3 of Serine/threonine-protein kin	DesBiotin(K)	_SYPYLFK(de)GLEDLHLDER_	SYPYLFK(1)GLEDLHLDER	3	764.395	2290.16	356030000	431745000		35537000	158250000	423980000	907970000	745835000	2993400	112270000	785670000	1066700000	495440000	580210000	8866800	120370000	682260000	287460000	100	82.463	98.2015	36.6536	8.23102	0	100	121.739	143.021	105.341	15.0529	0.401349	100	85.3898	49.5441	117.588	20.7459	1.52821	100	85.3898
Q9H2G2;Q9H2G2-2	Q9H2G2	Q9H2G2	SLK	STE20-like serine/threonine-protein kinase	>sp|Q9H2G2|SLK_HUMAN STE20-like serine/threonine-protein kinase OS=Homo sapiens GN=SLK PE=1 SV=1;>sp|Q9H2G2-2|SLK_HUMAN Isoform 2 of STE20-like serine/threonine-protein kinase OS=Homo sapiens GN=SLK	DesBiotin(K)	_TK(de)DSGSISLQETR_	TK(1)DSGSISLQETR	2	809.426	1616.84		45409500	3887400	21002000	38572000	42314000	43510000	42418000	10866000	34240000	40887000	49120000	26366000	29602000	4170500	20192000	29644000	28806000	100	0	93.1831	84.9426	46.2502	8.56076	100	102.574	115.8	96.3907	80.7204	25.6165	100	89.0683	97.311	100.142	68.2116	14.0886	100	89.0683
Q9NRU3;Q9NRU3-2;Q9H8M5;Q9H8M5-2	Q9NRU3	Q9NRU3	CNNM1;CNNM2	Metal transporter CNNM1;Metal transporter CNNM2	>sp|Q9NRU3|CNNM1_HUMAN Metal transporter CNNM1 OS=Homo sapiens GN=CNNM1 PE=2 SV=3;>sp|Q9NRU3-2|CNNM1_HUMAN Isoform 2 of Metal transporter CNNM1 OS=Homo sapiens GN=CNNM1;>sp|Q9H8M5|CNNM2_HUMAN Metal transporter CNNM2 OS=Homo sapiens GN=CNNM2 PE=1 SV=2;>sp|Q	DesBiotin(K)	_GK(de)SHLAIVQR_	GK(1)SHLAIVQR	3	435.598	1303.77		8610600		624220	2859300	5507700	7065600	6530550		1065800	2387000	6325200	6424600	8706000			5595000	7304800	100	0	63.9642	33.2067	7.24944	0	100	108.193	96.8555	36.5513	16.3202	0	100	73.7951	83.9054	64.266	0	0	100	73.7951
Q9H8X2	Q9H8X2	Q9H8X2	IPPK	Inositol-pentakisphosphate 2-kinase	>sp|Q9H8X2|IPPK_HUMAN Inositol-pentakisphosphate 2-kinase OS=Homo sapiens GN=IPPK PE=1 SV=1	DesBiotin(K)	_FAEHRPILCVEIK(de)PK_	FAEHRPILCVEIK(0.997)PK(0.003)	3	678.384	2032.13	64585000	68441500		21720000	46053000	59986000	138010000	99158500		44242000	116260000		67095000	59589000			72443000	44128000	100	94.3653	87.6457	67.2881	31.7351	0	100	139.181	0	117.247	44.6175	0	100	112.596	74.0539	121.571	0	0	100	112.596
Q8TDD1-2;Q8TDD1	Q8TDD1-2	Q8TDD1-2	DDX54	ATP-dependent RNA helicase DDX54	>sp|Q8TDD1-2|DDX54_HUMAN Isoform 2 of ATP-dependent RNA helicase DDX54 OS=Homo sapiens GN=DDX54;>sp|Q8TDD1|DDX54_HUMAN ATP-dependent RNA helicase DDX54 OS=Homo sapiens GN=DDX54 PE=1 SV=2	DesBiotin(K)	_FTLGK(de)CSTLIVTDLAAR_	FTLGK(1)CSTLIVTDLAAR	3	688.05	2061.13	13921000	15730000	561120	1499300	6369200	15706000	42544000	34624000	2349000	9993400	30661000	37667000	12905000	11828000	1245200	4132300	16160000	6456800	100	88.4997	99.8474	40.4908	9.53147	3.5672	100	122.874	108.789	88.5542	28.8626	6.78431	100	109.106	54.5891	136.625	34.9366	10.5276	100	109.106
P18858	P18858	P18858	LIG1	DNA ligase 1	>sp|P18858|DNLI1_HUMAN DNA ligase 1 OS=Homo sapiens GN=LIG1 PE=1 SV=1	DesBiotin(K)	_FEEAAFTCEYK(de)YDGQR_	FEEAAFTCEYK(1)YDGQR	3	737.333	2208.98	16524000	19777500		4108500	15310000	18988000	58046000	61200000	7494700	17603000	3944200	61099000	12694000	12415000	1677100	0	14742000	13842000	100	83.5495	96.0081	77.4112	20.7736	0	100	94.8464	99.835	6.44477	28.7631	12.2462	100	102.247	111.494	118.743	0	13.5087	100	94.8464
Q9P2K8;Q9P2K8-2	Q9P2K8	Q9P2K8	EIF2AK4	Eukaryotic translation initiation factor 2-alpha kinase 4	>sp|Q9P2K8|E2AK4_HUMAN Eukaryotic translation initiation factor 2-alpha kinase 4 OS=Homo sapiens GN=EIF2AK4 PE=1 SV=3;>sp|Q9P2K8-2|E2AK4_HUMAN Isoform 2 of Eukaryotic translation initiation factor 2-alpha kinase 4 OS=Homo sapiens GN=EIF2AK4	DesBiotin(K)	_LDGCCYAVK(de)R_	LDGCCYAVK(1)R	2	719.352	1436.69	456280000	1597150		127970000	273990000	425470000	671450000	396094650	52712000	279400000	525920000	737320000	253430000	288210000		128800000	394270000	286590000	100	28568.4	26639.3	17154.9	8012.4	0	100	169.518	186.147	132.776	70.5387	13.3079	100	87.9324	99.4379	136.8	44.6896	0	100	169.518
P22234-2;P22234	P22234-2	P22234-2	PAICS	Multifunctional protein ADE2;Phosphoribosylaminoimidazole-succinocarboxamide synthase;Phosphoribosylaminoimidazole carboxylase	>sp|P22234-2|PUR6_HUMAN Isoform 2 of Multifunctional protein ADE2 OS=Homo sapiens GN=PAICS;>sp|P22234|PUR6_HUMAN Multifunctional protein ADE2 OS=Homo sapiens GN=PAICS PE=1 SV=3	DesBiotin(K)	_TK(de)EVYELLDSPGK_	TK(1)EVYELLDSPGK	2	837.951	1673.89	925920000	1189950000	39325000	154550000	802970000	976880000	1642100000	1513100000	76786000	332480000	1351900000	1652300000	8375100	829340000	30101000	189430000	847170000	746430000	100	77.8117	82.0942	67.4793	12.9879	3.30476	100	108.526	109.2	89.3464	21.9734	5.07475	100	1.00985	90.0029	102.15	22.8411	3.62951	100	77.8117
P36639;P36639-2;P36639-3;P36639-4	P36639	P36639	NUDT1	7,8-dihydro-8-oxoguanine triphosphatase	>sp|P36639|8ODP_HUMAN 7,8-dihydro-8-oxoguanine triphosphatase OS=Homo sapiens GN=NUDT1 PE=1 SV=3;>sp|P36639-2|8ODP_HUMAN Isoform p22 of 7,8-dihydro-8-oxoguanine triphosphatase OS=Homo sapiens GN=NUDT1;>sp|P36639-3|8ODP_HUMAN Isoform p21 of 7,8-dihydro-8-ox	DesBiotin(K)	_WNGFGGK(de)VQEGETIEDGAR_	WNGFGGK(1)VQEGETIEDGAR	3	749.366	2245.08	215140000	199275000	58915000	113300000	136820000	183410000	291920000	353765000	154760000	400770000	373480000	422850000	121670000	114020000	32950000	106010000	123090000	139080000	100	107.961	92.0386	68.6589	56.8561	29.5647	100	82.5181	119.529	105.573	113.287	43.7466	100	106.709	121.979	107.955	92.9749	28.8984	100	106.709
P55072	P55072	P55072	VCP	Transitional endoplasmic reticulum ATPase	>sp|P55072|TERA_HUMAN Transitional endoplasmic reticulum ATPase OS=Homo sapiens GN=VCP PE=1 SV=4	DesBiotin(K)	_GILLYGPPGTGK(de)TLIAR_	GILLYGPPGTGK(1)TLIAR	2	962.075	1922.14		7927450000	20044000	70816000	1422900000	6322000000	6732700000	6489200000	38267000	190410000	3312000000	7802400000	6049700000	6540100000	17239000	136280000	2611800000	4076900000	100	0	79.7482	17.949	0.893301	0.252843	100	103.752	120.237	51.0386	2.93426	0.589703	100	92.5016	62.337	39.9352	2.08376	0.263589	100	92.5016
Q8TD08;Q8TD08-3;Q8TD08-2	Q8TD08	Q8TD08	MAPK15	Mitogen-activated protein kinase 15	>sp|Q8TD08|MK15_HUMAN Mitogen-activated protein kinase 15 OS=Homo sapiens GN=MAPK15 PE=1 SV=1;>sp|Q8TD08-3|MK15_HUMAN Isoform 3 of Mitogen-activated protein kinase 15 OS=Homo sapiens GN=MAPK15;>sp|Q8TD08-2|MK15_HUMAN Isoform 2 of Mitogen-activated protein	DesBiotin(K)	_TGEVVAIK(de)K_	TGEVVAIK(0.973)K(0.027)	2	570.853	1139.69		54499500		15857000	44094000	45009000	97710000	83079000		29722000	79738000	130510000	35773000	36917000		18311000	43354000	44429000	100	0	82.5861	80.9072	29.0957	0	100	117.611	157.091	95.9785	35.7756	0	100	96.9012	120.348	117.436	49.6005	0	100	96.9012
Q8IYQ7	Q8IYQ7	Q8IYQ7	THNSL1	Threonine synthase-like 1	>sp|Q8IYQ7|THNS1_HUMAN Threonine synthase-like 1 OS=Homo sapiens GN=THNSL1 PE=1 SV=2	Oxidation (M),DesBiotin(K)	_LM(ox)K(de)TDR_	LMK(1)TDR	2	488.268	974.522		11929500			9679100	9763600	22354000	16215500			15550000	23845000	8534200	7677100		1490900	9729000	9408400	100	0	81.8442	81.1358	0	0	100	137.856	147.051	95.8959	0	0	100	111.164	122.551	126.728	19.4201	0	100	111.164
P00533	P00533	P00533	EGFR	Epidermal growth factor receptor	>sp|P00533|EGFR_HUMAN Epidermal growth factor receptor OS=Homo sapiens GN=EGFR PE=1 SV=2	2 DesBiotin(K)	_LLGAEEK(de)EYHAEGGK(de)VPIK_	LLGAEEK(1)EYHAEGGK(1)VPIK	3	820.788	2459.34	376920000	384220000		27374000	163160000	362470000	1022300000	1177700000		239390000	1693700000	1442800000	292820000	289330000		131930000	459080000	242510000	100	98.1	94.3392	42.4653	7.12456	0	100	86.8048	122.51	143.814	20.3269	0	100	101.206	83.8178	158.67	45.5985	0	100	98.1
P50613	P50613	P50613	CDK7	Cyclin-dependent kinase 7	>sp|P50613|CDK7_HUMAN Cyclin-dependent kinase 7 OS=Homo sapiens GN=CDK7 PE=1 SV=1	DesBiotin(K)	_DKNTNQIVAIK(de)K_	DKNTNQIVAIK(1)K	3	523.31	1566.91		226780000		46171000	178680000	183610000	478360000	444435000		98430000	429850000	536840000		116180000		45453000	138400000	141110000	100	0	80.9639	78.79	20.3594	0	100	107.633	120.792	96.7183	22.1472	0	100	0	121.458	119.125	39.1229	0	100	0
O15530;O15530-2;O15530-3;Q6A1A2	O15530	O15530	PDPK1;PDPK2	3-phosphoinositide-dependent protein kinase 1;Putative 3-phosphoinositide-dependent protein kinase 2	>sp|O15530|PDPK1_HUMAN 3-phosphoinositide-dependent protein kinase 1 OS=Homo sapiens GN=PDPK1 PE=1 SV=1;>sp|O15530-2|PDPK1_HUMAN Isoform 2 of 3-phosphoinositide-dependent protein kinase 1 OS=Homo sapiens GN=PDPK1;>sp|O15530-3|PDPK1_HUMAN Isoform 3 of 3-pho	DesBiotin(K)	_ENK(de)VPYVTR_	ENK(1)VPYVTR	2	651.364	1300.71	227090000	317615000			103340000	187310000	343380000	172587100			185020000	0	228520000	242950000			134410000	218850000	100	71.4985	58.9739	32.5362	0	0	100	198.96	0	107.204	0	0	100	94.0605	90.0803	55.3241	0	0	100	94.0605
P51795-2;P51795	P51795-2	P51795-2	CLCN5	H(+)/Cl(-) exchange transporter 5	>sp|P51795-2|CLCN5_HUMAN Isoform 2 of H(+)/Cl(-) exchange transporter 5 OS=Homo sapiens GN=CLCN5;>sp|P51795|CLCN5_HUMAN H(+)/Cl(-) exchange transporter 5 OS=Homo sapiens GN=CLCN5 PE=1 SV=1	2 DesBiotin(K)	_LLGIITK(de)K(de)DVLK_	LLGIITK(1)K(1)DVLK	2	867.069	1732.12	11172000	20311500		5629400	6517700	13676000	117990000	97489000	3027100	68091000	127500000	133720000	13190000	14743000		8374500	17237000	10814000	100	55.0033	67.3313	32.0887	27.7153	0	100	121.029	137.164	130.784	69.8448	3.10507	100	89.4662	73.3501	116.917	56.8032	0	100	89.4662
O75879	O75879	O75879	PET112	Glutamyl-tRNA(Gln) amidotransferase subunit B, mitochondrial	>sp|O75879|GATB_HUMAN Glutamyl-tRNA(Gln) amidotransferase subunit B, mitochondrial OS=Homo sapiens GN=PET112 PE=1 SV=1	DesBiotin(K)	_DKEGK(de)QDYR_	DKEGK(1)QDYR	3	445.561	1333.66		30602000		2733000	30456000	24892000	67535000	62131500	456530	2563200	54397000	67760000	30458000	22713000		3324300	29385000	30050000	100	0	81.3411	99.5229	8.93079	0	100	108.697	109.059	87.5514	4.12544	0.73478	100	134.099	132.303	129.375	14.6361	0	100	108.697
Q8TCG2	Q8TCG2	Q8TCG2	PI4K2B	Phosphatidylinositol 4-kinase type 2-beta	>sp|Q8TCG2|P4K2B_HUMAN Phosphatidylinositol 4-kinase type 2-beta OS=Homo sapiens GN=PI4K2B PE=1 SV=1	DesBiotin(K)	_IIGVFKPK(de)_	IIGVFK(0.32)PK(0.68)	2	549.358	1096.7	11900000	15617000					13939000	15312000			6522100	15993000	8329300	8059400			5957900	8370000	100	76.199	0	0	0	0	100	91.0332	104.447	42.5947	0	0	100	103.349	103.854	73.9249	0	0	100	91.0332
P61158	P61158	P61158	ACTR3	Actin-related protein 3	>sp|P61158|ARP3_HUMAN Actin-related protein 3 OS=Homo sapiens GN=ACTR3 PE=1 SV=3	DesBiotin(K)	_EVGIPPEQSLETAK(de)AVK_	EVGIPPEQSLETAK(0.995)AVK(0.005)	2	996.554	1991.09		13289000		4085600	9075000	8617700	19949000	21846500		7168200	20381000	27412000	5796700	5880100		3041500	7380100	5897800	100	0	64.8484	68.2896	30.7442	0	100	91.3144	125.475	93.2918	32.8117	0	100	98.5817	100.301	125.51	51.7253	0	100	91.3144
Q8NCM8-2;Q8NCM8	Q8NCM8-2	Q8NCM8-2	DYNC2H1	Cytoplasmic dynein 2 heavy chain 1	>sp|Q8NCM8-2|DYHC2_HUMAN Isoform 2 of Cytoplasmic dynein 2 heavy chain 1 OS=Homo sapiens GN=DYNC2H1;>sp|Q8NCM8|DYHC2_HUMAN Cytoplasmic dynein 2 heavy chain 1 OS=Homo sapiens GN=DYNC2H1 PE=1 SV=4	DesBiotin(K)	_LVLYLK(de)DINLPK_	LVLYLK(1)DINLPK	2	813.005	1624	21796000	34176000	997990	15695000	22306000	31573000	37222000	26850000	2757400	32315000	47077000	37644000	11359000	14005000	775750	8417700	17805000	8062100	100	63.7757	92.3835	65.268	45.924	2.92015	100	138.629	140.201	175.333	120.354	10.2696	100	81.1067	57.5659	127.133	60.105	5.53909	100	81.1067
Q92900;Q92900-2	Q92900	Q92900	UPF1	Regulator of nonsense transcripts 1	>sp|Q92900|RENT1_HUMAN Regulator of nonsense transcripts 1 OS=Homo sapiens GN=UPF1 PE=1 SV=2;>sp|Q92900-2|RENT1_HUMAN Isoform 2 of Regulator of nonsense transcripts 1 OS=Homo sapiens GN=UPF1	DesBiotin(K)	_QGNGPVLVCAPSNIAVDQLTEK(de)IHQTGLK_	QGNGPVLVCAPSNIAVDQLTEK(1)IHQTGLK	3	1095.25	3282.74	131120000	224280000	4264800	36339000	84880000	206140000	385700000	344845000	9106700	92695000	392630000	420940000	163000000	235550000	5471800	75579000	252800000	109790000	100	58.4626	91.9119	37.8456	16.2025	1.90155	100	111.847	122.066	113.857	26.8802	2.64081	100	69.1997	46.6101	107.323	32.0862	2.32299	100	69.1997
P30085	P30085	P30085	CMPK1	UMP-CMP kinase	>sp|P30085|KCY_HUMAN UMP-CMP kinase OS=Homo sapiens GN=CMPK1 PE=1 SV=3	Oxidation (M),DesBiotin(K)	_M(ox)KPLVVFVLGGPGAGK(de)GTQCAR_	MKPLVVFVLGGPGAGK(1)GTQCAR	3	819.115	2454.32	511500000	375889500	76162000	583250000	544620000	498740000	2564200000	907279500	164950000	1569300000	2769400000	2865800000	696430000	837910000	91991000	533170000	630910000	837020000	100	136.077	132.683	144.888	155.165	20.2618	100	282.625	315.867	305.242	172.968	18.1807	100	83.1151	99.8938	75.2957	63.6309	10.9786	100	136.077
P48426;P78356;P78356-2	P48426;P78356	P48426	PIP4K2A;PIP4K2B	Phosphatidylinositol 5-phosphate 4-kinase type-2 alpha;Phosphatidylinositol 5-phosphate 4-kinase type-2 beta	>sp|P48426|PI42A_HUMAN Phosphatidylinositol-5-phosphate 4-kinase type-2 alpha OS=Homo sapiens GN=PIP4K2A PE=1 SV=2;>sp|P78356|PI42B_HUMAN Phosphatidylinositol-5-phosphate 4-kinase type-2 beta OS=Homo sapiens GN=PIP4K2B PE=1 SV=1;>sp|P78356-2|PI42B_HUMAN Is	Oxidation (M),DesBiotin(K)	_FK(de)EYCPM(ox)VFR_	FK(1)EYCPMVFR	2	794.886	1587.76	10429000	10671150	2877400	6495900	9129300	10601000	18657000	13881000		20435000	17772000	21206000	5668900	5599100			7026300	6710000	100	97.7308	99.3426	85.5512	60.8735	26.9643	100	134.407	152.77	128.031	147.216	0	100	101.247	119.841	125.49	0	0	100	101.247
Q96SB4;P78362-2;P78362	Q96SB4;P78362-2	Q96SB4	SRPK1;SRPK2	SRSF protein kinase 1;SRSF protein kinase 2;SRSF protein kinase 2 N-terminal;SRSF protein kinase 2 C-terminal	>sp|Q96SB4|SRPK1_HUMAN Serine/threonine-protein kinase SRPK1 OS=Homo sapiens GN=SRPK1 PE=1 SV=2;>sp|P78362-2|SRPK2_HUMAN Isoform 2 of Serine/threonine-protein kinase SRPK2 OS=Homo sapiens GN=SRPK2;>sp|P78362|SRPK2_HUMAN Serine/threonine-protein kinase SRPK	DesBiotin(K)	_FVAMK(de)VVK_	FVAMK(1)VVK	2	559.344	1116.67	473050000	492735000	6541500	33546000	203440000	386120000	558660000	301906300	13305000	66036000	3680600	5822800	277450000	303330000	3353500	35765000	2707400	322640000	100	96.005	78.3626	41.2879	6.80812	1.32759	100	185.044	1.92868	1.21912	21.873	4.407	100	91.468	106.366	0.892559	11.7908	1.10556	100	96.005
Q9UP95;Q9UP95-2;Q9UP95-3;Q9UP95-4	Q9UP95	Q9UP95	SLC12A4	Solute carrier family 12 member 4	>sp|Q9UP95|S12A4_HUMAN Solute carrier family 12 member 4 OS=Homo sapiens GN=SLC12A4 PE=1 SV=2;>sp|Q9UP95-2|S12A4_HUMAN Isoform 2 of Solute carrier family 12 member 4 OS=Homo sapiens GN=SLC12A4;>sp|Q9UP95-3|S12A4_HUMAN Isoform 3 of Solute carrier family 12	DesBiotin(K)	_LVSYTNLTQGAK(de)EHEEAESGEGTR_	LVSYTNLTQGAK(1)EHEEAESGEGTR	3	934.79	2801.35	21668000	25379000		10000000	20340000	20976000	25639000	31551000		25370000	31170000		14477000	15657000		10062000	16641000	13580000	100	85.3777	82.651	80.145	39.4027	0	100	81.2621	0	98.7924	80.4095	0	100	92.4634	86.7344	106.285	64.2652	0	100	85.3777
P62195	P62195	P62195	PSMC5	26S protease regulatory subunit 8	>sp|P62195|PRS8_HUMAN 26S protease regulatory subunit 8 OS=Homo sapiens GN=PSMC5 PE=1 SV=1	DesBiotin(K)	_IAELMPGASGAEVK(de)GVCTEAGMYALR_	IAELMPGASGAEVK(1)GVCTEAGMYALR	3	959.815	2876.42		57320000	5845000	12471000	28458000	50006000	93177000	98657500	21630000	38759000	67454000	119060000	25545000	28899000			25969000	27310000	100	0	87.2401	49.6476	21.7568	10.1971	100	94.4449	120.68	68.3719	39.2864	21.9243	100	88.3941	94.5015	89.8612	0	0	100	88.3941
P39023	P39023	P39023	RPL3	60S ribosomal protein L3	>sp|P39023|RL3_HUMAN 60S ribosomal protein L3 OS=Homo sapiens GN=RPL3 PE=1 SV=2	DesBiotin(K)	_DDPSK(de)PVHLTAFLGYK_	DDPSK(1)PVHLTAFLGYK	3	662.023	1983.05	45156000	49118500	2915700	39114000	42295000	48139000	136770000	120835000	9269600	8770100	147650000	152760000	49235000	65067000	1966600	50077000	63473000	36292000	100	91.9328	98.0058	86.1081	79.6319	5.93605	100	113.187	126.42	122.191	7.25791	7.67129	100	75.6682	55.7764	97.5502	76.9622	3.02242	100	91.9328
P62753	P62753	P62753	RPS6	40S ribosomal protein S6	>sp|P62753|RS6_HUMAN 40S ribosomal protein S6 OS=Homo sapiens GN=RPS6 PE=1 SV=1	DesBiotin(K)	_MK(de)LNISFPATGCQK_	MK(1)LNISFPATGCQK	2	895.968	1789.92	63209000	68141000	26155000	34666000	44037000	60309000	198660000	201800000	69868000	137500000	213670000	229750000	34193000	49551000	15868000	30319000	44757000	27914000	100	92.7621	88.5062	64.6263	50.8739	38.3836	100	98.444	113.85	105.882	68.1368	34.6224	100	69.0057	56.3339	90.3251	61.1875	32.0236	100	92.7621
P50613	P50613	P50613	CDK7	Cyclin-dependent kinase 7	>sp|P50613|CDK7_HUMAN Cyclin-dependent kinase 7 OS=Homo sapiens GN=CDK7 PE=1 SV=1	DesBiotin(K)	_NTNQIVAIK(de)K_	NTNQIVAIK(0.98)K(0.02)	2	662.901	1323.79	169990000	206170000		34019000	140070000	162880000	334550000	360390000		99089000	405810000	396620000	161110000	170660000		57029000	184570000	1159000	100	82.4514	79.0028	67.9391	16.5005	0	100	92.83	110.053	112.603	27.4949	0	100	94.4041	0.679128	108.151	33.4167	0	100	92.83
Q92621	Q92621	Q92621	NUP205	Nuclear pore complex protein Nup205	>sp|Q92621|NU205_HUMAN Nuclear pore complex protein Nup205 OS=Homo sapiens GN=NUP205 PE=1 SV=3	DesBiotin(K)	_LTAPEDVFSK(de)LQR_	LTAPEDVFSK(1)LQR	2	850.473	1698.93		6743450			3834800	4651200	6624000	8526100			5931900	7494200	3032800	11645000				2710000	100	0	68.9736	56.867	0	0	100	77.6909	87.8972	69.5734	0	0	100	26.0438	23.2718	0	0	0	100	26.0438
Q9UQE7	Q9UQE7	Q9UQE7	SMC3	Structural maintenance of chromosomes protein 3	>sp|Q9UQE7|SMC3_HUMAN Structural maintenance of chromosomes protein 3 OS=Homo sapiens GN=SMC3 PE=1 SV=2	DesBiotin(K)	_SNPYYIVK(de)QGK_	SNPYYIVK(1)QGK	2	746.912	1491.81	39000000	48381000	6427800	11821000	32840000	31506000	83560000	84557000	0	36839000	0	92219000	19124000	31017000			24934000	25774000	100	80.6102	65.1206	67.8779	24.4331	13.2858	100	98.8209	109.061	0	43.5671	0	100	61.6565	83.0964	80.3882	0	0	100	80.6102
Q9ULR0-1;Q9ULR0-2;Q9ULR0	Q9ULR0-1	Q9ULR0-1	ISY1	Pre-mRNA-splicing factor ISY1 homolog	>sp|Q9ULR0-1|ISY1_HUMAN Isoform 2 of Pre-mRNA-splicing factor ISY1 homolog OS=Homo sapiens GN=ISY1;>sp|Q9ULR0-2|ISY1_HUMAN Isoform 1 of Pre-mRNA-splicing factor ISY1 homolog OS=Homo sapiens GN=ISY1;>sp|Q9ULR0|ISY1_HUMAN Pre-mRNA-splicing factor ISY1 homolo	DesBiotin(K)	_K(de)MELLQK_	K(1)MELLQK	2	543.323	1084.63		10270600	1611700		8680500	9836600	24863000	22398000			26043000	23565000	7962400	7294300		2596100	6836500	7749200	100	0	95.7743	84.5179	0	15.6924	100	111.005	105.21	116.274	0	0	100	109.159	106.236	93.7239	35.5908	0	100	109.159
Q16539;Q16539-2;Q16539-4;Q16539-3	Q16539	Q16539	MAPK14	Mitogen-activated protein kinase 14	>sp|Q16539|MK14_HUMAN Mitogen-activated protein kinase 14 OS=Homo sapiens GN=MAPK14 PE=1 SV=3;>sp|Q16539-2|MK14_HUMAN Isoform CSBP1 of Mitogen-activated protein kinase 14 OS=Homo sapiens GN=MAPK14;>sp|Q16539-4|MK14_HUMAN Isoform Exip of Mitogen-activated p	DesBiotin(K)	_QELNK(de)TIWEVPER_	QELNK(1)TIWEVPER	2	919.494	1836.97	5700200000	6381150000	1198600	2539500	4080300000	5220300000	6531900000	3331254650	31803000	7472100	8037100	38774000	3818300000	4176800000	9345600	561130000	19185000	3328400000	100	89.3287	81.8081	63.943	0.0397969	0.0187834	100	196.079	1.16395	0.241263	0.224303	0.954685	100	91.4169	79.6878	0.459323	13.4344	0.22375	100	91.4169
Q8TBX8	Q8TBX8	Q8TBX8	PIP4K2C	Phosphatidylinositol 5-phosphate 4-kinase type-2 gamma	>sp|Q8TBX8|PI42C_HUMAN Phosphatidylinositol-5-phosphate 4-kinase type-2 gamma OS=Homo sapiens GN=PIP4K2C PE=1 SV=3	Oxidation (M),DesBiotin(K)	_TLVIK(de)EVSSEDIADM(ox)HSNLSNYHQYIVK_	TLVIK(1)EVSSEDIADMHSNLSNYHQYIVK	4	862.188	3444.72	33148000	42530500		14157000	23714000	38419000	134140000	92333500	11671000	101360000	125950000	134530000	45878000	35687000	5776600	33066000	62517000	35093000	100	77.9394	90.3328	55.7576	33.2867	0	100	145.278	145.7	136.408	109.776	12.64	100	128.557	98.3355	175.181	92.6556	16.1868	100	128.557
P34931	P34931	P34931	HSPA1L	Heat shock 70 kDa protein 1-like	>sp|P34931|HS71L_HUMAN Heat shock 70 kDa protein 1-like OS=Homo sapiens GN=HSPA1L PE=1 SV=2	Oxidation (M),DesBiotin(K)	_LIGDAAK(de)NQVAM(ox)NPQNTVFDAK_	LIGDAAK(1)NQVAMNPQNTVFDAK	3	853.107	2556.3		73152500		5402300	27155000	67894000	105400000	104845000		15951000	83158000	98957000	77909000	82863000			53460000	52868000	100	0	92.8116	37.1211	7.38498	0	100	100.529	94.3841	79.3152	15.2139	0	100	94.0215	63.8017	64.5161	0	0	100	94.0215
P30837	P30837	P30837	ALDH1B1	Aldehyde dehydrogenase X, mitochondrial	>sp|P30837|AL1B1_HUMAN Aldehyde dehydrogenase X, mitochondrial OS=Homo sapiens GN=ALDH1B1 PE=1 SV=3	DesBiotin(K)	_IAK(de)EEIFGPVQPLFK_	IAK(1)EEIFGPVQPLFK	2	956.551	1911.09	46800000	63746500	2419100	16054000	32663000	51495000	87908000	94403500	12530000	76806000	118630000	141220000	50714000	54316000	3652500	31588000	64527000	34275000	100	73.4158	80.7809	51.2389	25.1841	3.79488	100	93.1194	149.592	125.663	81.3593	13.2728	100	93.3684	63.103	118.799	58.156	6.72454	100	93.1194
P51956;P51956-2	P51956	P51956	NEK3	Serine/threonine-protein kinase Nek3	>sp|P51956|NEK3_HUMAN Serine/threonine-protein kinase Nek3 OS=Homo sapiens GN=NEK3 PE=1 SV=2;>sp|P51956-2|NEK3_HUMAN Isoform 2 of Serine/threonine-protein kinase Nek3 OS=Homo sapiens GN=NEK3	DesBiotin(K)	_SK(de)NIFLTQNGK_	SK(1)NIFLTQNGK	2	723.409	1444.8		151170000		12466000	84762000	119470000	301190000	274460000		3394200	244100000	281000000	78009000	74598000		17874000	97258000	72547000	100	0	79.0302	56.0706	8.24635	0	100	109.739	102.383	88.9383	1.23668	0	100	104.573	97.2506	130.376	23.9604	0	100	104.573
Q6IAA8	Q6IAA8	Q6IAA8	LAMTOR1	Ragulator complex protein LAMTOR1	>sp|Q6IAA8|LTOR1_HUMAN Ragulator complex protein LAMTOR1 OS=Homo sapiens GN=LAMTOR1 PE=1 SV=2	DesBiotin(K)	_LAVLSSSLTHWKK(de)_	LAVLSSSLTHWK(0.153)K(0.847)	3	555.994	1664.96		7988300			6155100	7412100	19350000	18290000			15081000	20527000	6337500	7234900			6300600	3447100	100	0	92.787	77.0514	0	0	100	105.796	112.231	82.4549	0	0	100	87.5962	47.6454	87.0862	0	0	100	87.5962
Q96GD4	Q96GD4	Q96GD4	AURKB	Aurora kinase B	>sp|Q96GD4|AURKB_HUMAN Aurora kinase B OS=Homo sapiens GN=AURKB PE=1 SV=3	DesBiotin(K)	_DIK(de)PENLLLGLK_	DIK(1)PENLLLGLK	2	774.972	1547.93	16380000	22789500	901790	4466500	14165000	19321000	34545000	30350500	2172000	14569000	38273000	45779000	14409000	20530000	595660	4170700		12596000	100	71.8752	84.7803	62.1558	19.5989	3.95704	100	113.82	150.834	126.103	48.0025	7.15639	100	70.1851	61.3541	0	20.3151	2.90141	100	71.8752
O00244	O00244	O00244	ATOX1	Copper transport protein ATOX1	>sp|O00244|ATOX1_HUMAN Copper transport protein ATOX1 OS=Homo sapiens GN=ATOX1 PE=1 SV=1	DesBiotin(K)	_TGK(de)TVSYLGLE_	TGK(1)TVSYLGLE	2	682.377	1362.74		59204500	814870	10240000	27139000	56492000	52411000	69411500	3627800	22645000	85735000	71289000	42842000	42618000	1941300	17073000	51735000	36627000	100	0	95.4184	45.8394	17.296	1.37636	100	75.5077	102.705	123.517	32.6243	5.22651	100	100.526	85.9426	121.392	40.0605	4.55512	100	75.5077
P53350	P53350	P53350	PLK1	Serine/threonine-protein kinase PLK1	>sp|P53350|PLK1_HUMAN Serine/threonine-protein kinase PLK1 OS=Homo sapiens GN=PLK1 PE=1 SV=1	DesBiotin(K)	_EK(de)MSMEISIHR_	EK(1)MSMEISIHR	3	519.602	1555.79		25345500		8914800	24832000	29398000	49436000	44956000		13326000	42156000	48516000	20647000	34113000		5383500	29295000	19414000	100	0	115.989	97.974	35.1731	0	100	109.965	107.919	93.7717	29.6423	0	100	60.5253	56.9109	85.8764	15.7814	0	100	60.5253
Q8IW41;Q8IW41-2	Q8IW41	Q8IW41	MAPKAPK5	MAP kinase-activated protein kinase 5	>sp|Q8IW41|MAPK5_HUMAN MAP kinase-activated protein kinase 5 OS=Homo sapiens GN=MAPKAPK5 PE=1 SV=2;>sp|Q8IW41-2|MAPK5_HUMAN Isoform 2 of MAP kinase-activated protein kinase 5 OS=Homo sapiens GN=MAPKAPK5	DesBiotin(K)	_LK(de)LAEIVK_	LK(1)LAEIVK	2	555.368	1108.72		14183500				12930000	22261000	16236500				19020000	9372700	10682000			4122100	7450000	100	0	91.1623	0	0	0	100	137.105	117.143	0	0	0	100	87.7429	69.7435	38.5892	0	0	100	87.7429
Q9H2G2;Q9H2G2-2	Q9H2G2	Q9H2G2	SLK	STE20-like serine/threonine-protein kinase	>sp|Q9H2G2|SLK_HUMAN STE20-like serine/threonine-protein kinase OS=Homo sapiens GN=SLK PE=1 SV=1;>sp|Q9H2G2-2|SLK_HUMAN Isoform 2 of STE20-like serine/threonine-protein kinase OS=Homo sapiens GN=SLK	DesBiotin(K)	_FLQK(de)EEQR_	FLQK(1)EEQR	2	637.349	1272.68	252200000	228960000	14160000	32615000	97487000		286320000	300980000	8825300	86489000	202110000	352070000	153600000	154060000	12058000	34811000	78682000	135260000	100	110.15	0	42.5782	14.2448	6.18449	100	95.1292	116.975	67.1506	28.7358	2.93219	100	99.7014	87.797	51.0723	22.5957	7.82682	100	99.7014
Q9H2G2;Q9H2G2-2	Q9H2G2	Q9H2G2	SLK	STE20-like serine/threonine-protein kinase	>sp|Q9H2G2|SLK_HUMAN STE20-like serine/threonine-protein kinase OS=Homo sapiens GN=SLK PE=1 SV=1;>sp|Q9H2G2-2|SLK_HUMAN Isoform 2 of STE20-like serine/threonine-protein kinase OS=Homo sapiens GN=SLK	DesBiotin(K)	_AEVTEEVEDGKEEDEEEETENSLPIPASK(de)R_	AEVTEEVEDGKEEDEEEETENSLPIPASK(1)R	3	1195.56	3583.65		15379000			10124000	16411000	19037000	16728000				23512000	7006700	7898800				9369300	100	0	106.71	65.83	0	0	100	113.803	140.555	0	0	0	100	88.7059	118.617	0	0	0	100	88.7059
P17980	P17980	P17980	PSMC3	26S protease regulatory subunit 6A	>sp|P17980|PRS6A_HUMAN 26S protease regulatory subunit 6A OS=Homo sapiens GN=PSMC3 PE=1 SV=3	DesBiotin(K)	_GVLMYGPPGTGK(de)TLLAR_	GVLMYGPPGTGK(1)TLLAR	2	964.045	1926.08	4745800000	4941350000	8565600	24494000	636620000	3937300000	16619000	4619200000	22726000	78635000	1965500000	5381900000	4146300000	4525600000	4984700	50153000	1591900000	3080900000	100	96.0426	79.6807	12.8835	0.495694	0.173345	100	0.359781	116.512	42.5507	1.70235	0.49199	100	91.6188	68.0772	35.1754	1.10821	0.110145	100	91.6188
P00558;P07205	P00558	P00558	PGK1;PGK2	Phosphoglycerate kinase 1;Phosphoglycerate kinase 2	>sp|P00558|PGK1_HUMAN Phosphoglycerate kinase 1 OS=Homo sapiens GN=PGK1 PE=1 SV=3;>sp|P07205|PGK2_HUMAN Phosphoglycerate kinase 2 OS=Homo sapiens GN=PGK2 PE=1 SV=3	DesBiotin(K)	_PFLAILGGAK(de)VADK_	PFLAILGGAK(1)VADK	2	798.48	1594.94	22958000	37645500	741080	3721100	16558000	23255000	52533000	48953000	2531000		49633000	66977000		50566000	875150	5794000	30964000	25481000	100	60.9847	61.7737	43.984	9.88458	1.96858	100	107.313	136.819	101.389	0	5.17027	100	0	50.3916	61.2348	11.4583	1.73071	100	60.9847
Q96RQ3	Q96RQ3	Q96RQ3	MCCC1	Methylcrotonoyl-CoA carboxylase subunit alpha, mitochondrial	>sp|Q96RQ3|MCCA_HUMAN Methylcrotonoyl-CoA carboxylase subunit alpha, mitochondrial OS=Homo sapiens GN=MCCC1 PE=1 SV=3	DesBiotin(K)	_GGGGK(de)GMR_	GGGGK(1)GMR	2	458.245	914.476	7003700	6801550		4180900	6831200	6184100	26740000	23279000		8961400	24191000	27804000		6050300			6729200	4029200	100	102.972	90.9219	100.436	61.4698	0	100	114.867	119.438	103.918	38.4956	0	100	0	66.595	111.221	0	0	100	102.972
P40939	P40939	P40939	HADHA	Trifunctional enzyme subunit alpha, mitochondrial;Long-chain enoyl-CoA hydratase;Long chain 3-hydroxyacyl-CoA dehydrogenase	>sp|P40939|ECHA_HUMAN Trifunctional enzyme subunit alpha, mitochondrial OS=Homo sapiens GN=HADHA PE=1 SV=2	DesBiotin(K)	_ALMGLYHGQVLCKK(de)_	ALMGLYHGQVLCK(0.06)K(0.94)	3	605.332	1812.97		13113000			9267600	12120000	48400000	30493000			50391000	48578000	9210000	8795200			11218000	6886800	100	0	92.4274	70.6749	0	0	100	158.725	159.309	165.254	0	0	100	104.716	78.3018	127.547	0	0	100	104.716
Q07912-3;Q07912;Q07912-2	Q07912-3	Q07912-3	TNK2	Activated CDC42 kinase 1	>sp|Q07912-3|ACK1_HUMAN Isoform 3 of Activated CDC42 kinase 1 OS=Homo sapiens GN=TNK2;>sp|Q07912|ACK1_HUMAN Activated CDC42 kinase 1 OS=Homo sapiens GN=TNK2 PE=1 SV=3;>sp|Q07912-2|ACK1_HUMAN Isoform 2 of Activated CDC42 kinase 1 OS=Homo sapiens GN=TNK2	DesBiotin(K)	_K(de)VPFAWCAPESLK_	K(1)VPFAWCAPESLK	2	864.961	1727.91	75460000	78231500		8280300	47098000	79820000	128980000	110275000		22472000	98575000	122080000	0	49931000			55946000	41546000	100	96.4573	102.031	60.2034	10.5844	0	100	116.962	110.705	89.3902	20.3781	0	100	0	83.2068	112.047	0	0	100	96.4573
O00522;O00522-2	O00522	O00522	KRIT1	Krev interaction trapped protein 1	>sp|O00522|KRIT1_HUMAN Krev interaction trapped protein 1 OS=Homo sapiens GN=KRIT1 PE=1 SV=2;>sp|O00522-2|KRIT1_HUMAN Isoform 2 of Krev interaction trapped protein 1 OS=Homo sapiens GN=KRIT1	DesBiotin(K)	_LLMK(de)LNGQLMPTER_	LLMK(1)LNGQLMPTER	2	920.513	1839.01		18264500		1528200	10613000	15326000	27872000	34382500			30371000	46029000	10832000	10605000			18294000	9468100	100	0	83.9114	58.1073	8.36705	0	100	81.0645	133.873	88.3327	0	0	100	102.14	89.2796	172.504	0	0	100	81.0645
Q9P2D1;Q3L8U1;Q3L8U1-3;Q3L8U1-2;Q9HCK8;Q9HCK8-2	Q9P2D1	Q9P2D1	CHD7;CHD9;CHD8	Chromodomain-helicase-DNA-binding protein 7;Chromodomain-helicase-DNA-binding protein 9;Chromodomain-helicase-DNA-binding protein 8	>sp|Q9P2D1|CHD7_HUMAN Chromodomain-helicase-DNA-binding protein 7 OS=Homo sapiens GN=CHD7 PE=1 SV=3;>sp|Q3L8U1|CHD9_HUMAN Chromodomain-helicase-DNA-binding protein 9 OS=Homo sapiens GN=CHD9 PE=1 SV=2;>sp|Q3L8U1-3|CHD9_HUMAN Isoform 3 of Chromodomain-helica	DesBiotin(K)	_LGLDK(de)AVLQSMSGR_	LGLDK(1)AVLQSMSGR	2	835.967	1669.92		12599000			6457100	9696800	23360000	22708500			19241000	30239000	5134800	6075800			7890700	4133200	100	0	76.9648	51.2509	0	0	100	102.869	133.162	84.7304	0	0	100	84.5123	68.0273	129.871	0	0	100	84.5123
P19525	P19525	P19525	EIF2AK2	Interferon-induced, double-stranded RNA-activated protein kinase	>sp|P19525|E2AK2_HUMAN Interferon-induced, double-stranded RNA-activated protein kinase OS=Homo sapiens GN=EIF2AK2 PE=1 SV=2	DesBiotin(K)	_TYVIK(de)R_	TYVIK(1)R	2	488.303	974.591	456380000	430775000	12752000	132720000	380490000	436150000	1127400000	1132200000	39364000	452440000		1207200000	289570000	289990000		147860000	344640000	276500000	100	105.944	101.248	88.3269	30.8096	2.96025	100	99.576	106.624	0	39.9611	3.47677	100	99.8552	95.3481	118.845	50.988	0	100	99.8552
P29317	P29317	P29317	EPHA2	Ephrin type-A receptor 2	>sp|P29317|EPHA2_HUMAN Ephrin type-A receptor 2 OS=Homo sapiens GN=EPHA2 PE=1 SV=2	DesBiotin(K)	_VLEDDPEATYTTSGGK(de)IPIR_	VLEDDPEATYTTSGGK(1)IPIR	3	786.744	2357.21		295150000	2366300	24273000	175700000	228010000	562290000	458940000	3534400	71749000	437950000	352430000	187970000	201950000		42585000	201620000	197720000	100	0	77.2522	59.5291	8.22395	0.801728	100	122.519	76.7922	95.4264	15.6336	0.770122	100	93.0775	97.9054	99.8366	21.0869	0	100	93.0775
O00418	O00418	O00418	EEF2K	Eukaryotic elongation factor 2 kinase	>sp|O00418|EF2K_HUMAN Eukaryotic elongation factor 2 kinase OS=Homo sapiens GN=EEF2K PE=1 SV=2	DesBiotin(K)	_YIK(de)YNSNSGFVR_	YIK(1)YNSNSGFVR	2	822.431	1642.85	1375100000	1547800000	11617000	280500000	1094800000	1304300000	2605400000	2555800000	35735000	594960000	2798700000	2786300000	880730000	934080000	14134000	385440000	1132200000	1515600	100	88.8422	84.268	70.7327	18.1225	0.750549	100	101.941	109.019	109.504	23.2788	1.39819	100	94.2885	0.162256	121.21	41.2641	1.51315	100	94.2885
Q14166	Q14166	Q14166	TTLL12	Tubulin--tyrosine ligase-like protein 12	>sp|Q14166|TTL12_HUMAN Tubulin--tyrosine ligase-like protein 12 OS=Homo sapiens GN=TTLL12 PE=1 SV=2	DesBiotin(K)	_AFALNDLDDYEK(de)HFTVMNYDPDVVLK_	AFALNDLDDYEK(1)HFTVMNYDPDVVLK	3	1090.2	3267.58	59119000	66368000			12015000	66759000	134160000	125350000		6668900	91619000	164680000	66340000	71887000		7761400	61399000	17635000	100	89.0776	100.589	18.1036	0	0	100	107.028	131.376	73.0905	5.32022	0	100	92.2837	24.5316	85.4104	10.7967	0	100	92.2837
P08238;Q58FF7	P08238;Q58FF7	P08238	HSP90AB1;HSP90AB3P	Heat shock protein HSP 90-beta;Putative heat shock protein HSP 90-beta-3	>sp|P08238|HS90B_HUMAN Heat shock protein HSP 90-beta OS=Homo sapiens GN=HSP90AB1 PE=1 SV=4;>sp|Q58FF7|H90B3_HUMAN Putative heat shock protein HSP 90-beta-3 OS=Homo sapiens GN=HSP90AB3P PE=5 SV=1	DesBiotin(K)	_APFDLFENK(de)_	APFDLFENK(1)	2	638.832	1275.65		6712100		1183600	6544100	5363700	35583000	21291500	1647700	7131200	31329000	33299000	10373000	11873000		2967100	19647000	12864000	100	0	79.9109	97.4971	17.6338	0	100	167.123	156.396	147.143	33.4932	7.73877	100	87.3663	108.347	165.476	24.9903	0	100	87.3663
P00533	P00533	P00533	EGFR	Epidermal growth factor receptor	>sp|P00533|EGFR_HUMAN Epidermal growth factor receptor OS=Homo sapiens GN=EGFR PE=1 SV=2	DesBiotin(K)	_ITDFGLAK(de)LLGAEEK_	ITDFGLAK(1)LLGAEEK	2	901.009	1800		80049000		19979000	53630000	59922000	153640000	164845000	4306300	81669000	331570000	185160000	65012000	79564000		57012000	91628000	56256000	100	0	74.8567	66.9965	24.9585	0	100	93.2027	112.324	201.14	49.5429	2.61233	100	81.7103	70.7053	115.163	71.6555	0	100	81.7103
Q9H173	Q9H173	Q9H173	SIL1	Nucleotide exchange factor SIL1	>sp|Q9H173|SIL1_HUMAN Nucleotide exchange factor SIL1 OS=Homo sapiens GN=SIL1 PE=1 SV=1	Oxidation (M),DesBiotin(K)	_FK(de)EGAEM(ox)ESSK_	FK(1)EGAEMESSK	2	727.845	1453.68		7719350			3141300	5241300	11904000	10240800		1943900	9831600	13569000	6155200	5145500			6266000	5545700	100	0	67.8982	40.6938	0	0	100	116.241	132.499	96.0042	18.9819	0	100	119.623	107.778	121.776	0	0	100	116.241
Q14683	Q14683	Q14683	SMC1A	Structural maintenance of chromosomes protein 1A	>sp|Q14683|SMC1A_HUMAN Structural maintenance of chromosomes protein 1A OS=Homo sapiens GN=SMC1A PE=1 SV=2	DesBiotin(K)	_NSSAQAFLGPENPEEPYLDGINYNCVAPGK(de)R_	NSSAQAFLGPENPEEPYLDGINYNCVAPGK(1)R	3	1201.91	3602.71	76876000	81285000		6365600	45933000	57091000	123070000	151630000		14243000	124970000	138090000		35116000		8111700	42129000	35916000	100	94.5759	70.2356	56.5086	7.83121	0	100	81.1647	91.0704	82.4177	9.39326	0	100	0	102.278	119.971	23.0997	0	100	81.1647
Q13765;O15069	Q13765	Q13765	NACA;NACAD	Nascent polypeptide-associated complex subunit alpha;NAC-alpha domain-containing protein 1	>sp|Q13765|NACA_HUMAN Nascent polypeptide-associated complex subunit alpha OS=Homo sapiens GN=NACA PE=1 SV=1;>sp|O15069|NACAD_HUMAN NAC-alpha domain-containing protein 1 OS=Homo sapiens GN=NACAD PE=2 SV=3	DesBiotin(K)	_AMSK(de)LGLR_	AMSK(1)LGLR	2	536.321	1070.63	116150000	132605000	4050400	101730000	117140000	93378000	304340000	259875000	8414900	13669000	225720000	342830000	44848000	58082000	2879600	4596900	78524000	41926000	100	87.591	70.4182	88.3375	76.7166	3.05449	100	117.11	131.921	86.8571	5.25984	3.23806	100	77.215	72.1842	135.195	7.9145	4.95782	100	87.591
P48637	P48637	P48637	GSS	Glutathione synthetase	>sp|P48637|GSHB_HUMAN Glutathione synthetase OS=Homo sapiens GN=GSS PE=1 SV=1	DesBiotin(K)	_FVLK(de)PQR_	FVLK(1)PQR	2	542.337	1082.66		587875000	3009000	4401100	67932000	337890000	359820000	300330000	4622600	9301500	74946000	279580000		338700000	3109400	4459000	61704000	222280000	100	0	57.4765	11.5555	0.748646	0.511844	100	119.808	93.0909	24.9545	3.09709	1.53917	100	0	65.6274	18.2179	1.3165	0.91804	100	0
O95352;O95352-2	O95352	O95352	ATG7	Ubiquitin-like modifier-activating enzyme ATG7	>sp|O95352|ATG7_HUMAN Ubiquitin-like modifier-activating enzyme ATG7 OS=Homo sapiens GN=ATG7 PE=1 SV=1;>sp|O95352-2|ATG7_HUMAN Isoform 2 of Ubiquitin-like modifier-activating enzyme ATG7 OS=Homo sapiens GN=ATG7	DesBiotin(K)	_QPLYEFEDCLGGGKPK(de)ALAAADR_	QPLYEFEDCLGGGK(0.003)PK(0.997)ALAAADR	3	901.458	2701.35	44519000	45303500		14692000	32802000	50520000	95534000	90165500	6547100	23649000	83981000		25441000	29674000		12181000	30419000	22659000	100	98.2683	111.515	72.405	32.4302	0	100	105.954	0	93.1409	26.2284	7.2612	100	85.735	76.3598	102.511	41.0494	0	100	98.2683
Q15208;Q9Y2H1	Q15208;Q9Y2H1	Q15208	STK38;STK38L	Serine/threonine-protein kinase 38;Serine/threonine-protein kinase 38-like	>sp|Q15208|STK38_HUMAN Serine/threonine-protein kinase 38 OS=Homo sapiens GN=STK38 PE=1 SV=1;>sp|Q9Y2H1|ST38L_HUMAN Serine/threonine-protein kinase 38-like OS=Homo sapiens GN=STK38L PE=1 SV=3	DesBiotin(K)	_GHVK(de)LSDFGLCTGLK_	GHVK(1)LSDFGLCTGLK	3	609.998	1826.97	20529000	22001000				15841000	32804000	23252500		19770000	24067000	21970000	18724000	19803000	2346800	10174000	19591000	13930000	100	93.3094	72.0013	0	0	0	100	141.077	94.4845	103.503	85.0231	0	100	94.5513	70.3429	98.9295	51.3761	11.8507	100	94.5513
Q12931	Q12931	Q12931	TRAP1	Heat shock protein 75 kDa, mitochondrial	>sp|Q12931|TRAP1_HUMAN Heat shock protein 75 kDa, mitochondrial OS=Homo sapiens GN=TRAP1 PE=1 SV=3	DesBiotin(K)	_K(de)VLIQTK_	K(1)VLIQTK	2	513.34	1024.66	232970000	271905000	257120	84902000	240540000	230090000	597210000	494730000	47761000	723780	1005400	592550000	187150000	195990000	20924000	112790000	229790000	196020000	100	85.6807	84.6215	88.4647	31.2249	0.0945624	100	120.714	119.772	0.203222	0.146298	9.65395	100	95.4896	100.015	117.246	57.5489	10.6761	100	95.4896
Q13310;Q13310-2;P11940;P11940-2;Q9H361	Q13310;P11940	P11940	PABPC4;PABPC1;PABPC3	Polyadenylate-binding protein 4;Polyadenylate-binding protein 1;Polyadenylate-binding protein 3	>sp|Q13310|PABP4_HUMAN Polyadenylate-binding protein 4 OS=Homo sapiens GN=PABPC4 PE=1 SV=1;>sp|Q13310-2|PABP4_HUMAN Isoform 2 of Polyadenylate-binding protein 4 OS=Homo sapiens GN=PABPC4;>sp|P11940|PABP1_HUMAN Polyadenylate-binding protein 1 OS=Homo sapien	DesBiotin(K)	_ALDTMNFDVIKGK(de)_	ALDTMNFDVIK(0.431)GK(0.569)	3	549.964	1646.87	6625400	7591100				6490000		13392000					5333700	7599900					100	87.2785	85.4949	0	0	0	100	0	0	0	0	0	100	70.1812	0	0	0	0	100	70.1812
O75330-3;O75330;O75330-2;O75330-4	O75330-3	O75330-3	HMMR	Hyaluronan mediated motility receptor	>sp|O75330-3|HMMR_HUMAN Isoform 3 of Hyaluronan mediated motility receptor OS=Homo sapiens GN=HMMR;>sp|O75330|HMMR_HUMAN Hyaluronan mediated motility receptor OS=Homo sapiens GN=HMMR PE=1 SV=2;>sp|O75330-2|HMMR_HUMAN Isoform 2 of Hyaluronan mediated motili	DesBiotin(K)	_ETEIK(de)EITVSFLQK_	ETEIK(1)EITVSFLQK	3	621.015	1860.02	6127700	6847350			2413600	6791100	22683000	22101000		3375700	21301000	22800000	9689100	9612600		2729700	13298000	3204000	100	89.4901	99.1785	35.2487	0	0	100	102.633	103.163	96.3803	15.274	0	100	100.796	33.3313	138.339	28.3971	0	100	100.796
P07814	P07814	P07814	EPRS	Bifunctional glutamate/proline--tRNA ligase;Glutamate--tRNA ligase;Proline--tRNA ligase	>sp|P07814|SYEP_HUMAN Bifunctional aminoacyl-tRNA synthetase OS=Homo sapiens GN=EPRS PE=1 SV=5	DesBiotin(K)	_NADGK(de)IISLDAK_	NADGK(1)IISLDAK	2	720.906	1439.8	10265000	10204150		9101600	9825900	10730000	23487000	19640500		30740000	24918000	23415000	5953100	9517000		10167000		7220000	100	100.596	105.153	96.2932	89.1951	0	100	119.585	119.218	126.87	156.513	0	100	62.5523	75.8642	0	106.83	0	100	100.596
Q5JTZ9	Q5JTZ9	Q5JTZ9	AARS2	Alanine--tRNA ligase, mitochondrial	>sp|Q5JTZ9|SYAM_HUMAN Alanyl-tRNA synthetase, mitochondrial OS=Homo sapiens GN=AARS2 PE=1 SV=1	DesBiotin(K)	_K(de)LQMGQAAK_	K(1)LQMGQAAK	2	585.837	1169.66	12250000	9894750			10720000	10951000		20209000			23490000	21031000	7379300	8730600			3518400	9531300	100	123.803	110.675	108.34	0	0	100	0	104.067	116.235	0	0	100	84.5223	109.171	40.2996	0	0	100	84.5223
P78362-2;P78362	P78362-2	P78362-2	SRPK2	SRSF protein kinase 2;SRSF protein kinase 2 N-terminal;SRSF protein kinase 2 C-terminal	>sp|P78362-2|SRPK2_HUMAN Isoform 2 of Serine/threonine-protein kinase SRPK2 OS=Homo sapiens GN=SRPK2;>sp|P78362|SRPK2_HUMAN Serine/threonine-protein kinase SRPK2 OS=Homo sapiens GN=SRPK2 PE=1 SV=3	DesBiotin(K)	_SAQHYTETALDEIK(de)_	SAQHYTETALDEIK(1)	3	601.304	1800.89		215465000	3639300		108280000	207110000	227060000	173125000		20991000	139350000	217160000	160230000	191630000		3668700	129130000	112840000	100	0	96.1223	50.2541	0	1.68904	100	131.154	125.435	80.491	12.1248	0	100	83.6143	58.8843	67.3851	1.91447	0	100	83.6143
Q16513	Q16513	Q16513	PKN2	Serine/threonine-protein kinase N2	>sp|Q16513|PKN2_HUMAN Serine/threonine-protein kinase N2 OS=Homo sapiens GN=PKN2 PE=1 SV=1	DesBiotin(K)	_GHFGK(de)VLLAEYK_	GHFGK(1)VLLAEYK	3	519.964	1556.87		43018500		807660	14931000	33311000	38534000	33610000			21591000	37416000	30305000	23254000		1432500	21798000	23983000	100	0	77.4341	34.7083	1.87747	0	100	114.65	111.324	64.2398	0	0	100	130.322	103.135	93.7387	6.16023	0	100	114.65
P07900-2;P07900	P07900-2	P07900-2	HSP90AA1	Heat shock protein HSP 90-alpha	>sp|P07900-2|HS90A_HUMAN Isoform 2 of Heat shock protein HSP 90-alpha OS=Homo sapiens GN=HSP90AA1;>sp|P07900|HS90A_HUMAN Heat shock protein HSP 90-alpha OS=Homo sapiens GN=HSP90AA1 PE=1 SV=5	DesBiotin(K)	_APFDLFENRKK(de)_	APFDLFENRK(0.31)K(0.69)	3	520.956	1559.85	1128200000	1071300000	23177000	126370000	752500000	1122400000	1564700000	1626600000	74545000	351630000	1436800000	1703600000		445290000	15714000	161880000	599680000	530510000	100	105.311	104.77	70.2418	11.7959	2.16345	100	96.1945	104.734	88.3315	21.6175	4.58287	100	0	119.138	134.672	36.3538	3.52894	100	96.1945
Q9Y2I7	Q9Y2I7	Q9Y2I7	PIKFYVE	1-phosphatidylinositol 3-phosphate 5-kinase	>sp|Q9Y2I7|FYV1_HUMAN 1-phosphatidylinositol-3-phosphate 5-kinase OS=Homo sapiens GN=PIKFYVE PE=1 SV=3	DesBiotin(K)	_TDTGK(de)ESCDVVLLDENLLK_	TDTGK(1)ESCDVVLLDENLLK	3	782.402	2344.18	9491500	8723100			4656600	8565500	20098000	17983000			8756000	19265000		7853300			3413100	3427300	100	108.809	98.1933	53.3824	0	0	100	111.761	107.129	48.6904	0	0	100	0	43.6415	43.4607	0	0	100	108.809
Q9H4A3-6;Q9H4A3-5;Q9H4A3;Q9H4A3-2;Q9Y3S1;Q9Y3S1-4;Q9Y3S1-2;Q9Y3S1-3;Q9BYP7;Q9BYP7-2;Q9BYP7-4;Q9BYP7-3	Q9H4A3-6	Q9H4A3-6	WNK1;WNK2;WNK3	Serine/threonine-protein kinase WNK1;Serine/threonine-protein kinase WNK2;Serine/threonine-protein kinase WNK3	>sp|Q9H4A3-6|WNK1_HUMAN Isoform 5 of Serine/threonine-protein kinase WNK1 OS=Homo sapiens GN=WNK1;>sp|Q9H4A3-5|WNK1_HUMAN Isoform 4 of Serine/threonine-protein kinase WNK1 OS=Homo sapiens GN=WNK1;>sp|Q9H4A3|WNK1_HUMAN Serine/threonine-protein kinase WNK1 O	DesBiotin(K)	_DLK(de)CDNIFITGPTGSVK_	DLK(1)CDNIFITGPTGSVK	3	687.694	2060.06		218125000	23757000	149530000	180710000	128930000	499340000	507260000	54412000	435450000	547300000	574780000	178830000	177110000	23452000	193760000	233440000	175450000	100	0	59.1083	82.847	68.5524	10.8915	100	98.4387	113.311	107.893	85.8436	10.7266	100	100.971	99.0627	131.805	109.401	13.2415	100	98.4387
P49792;A6NKT7;O14715;Q99666;Q7Z3J3;Q68DN6;Q68DN6-2	P49792	P49792	RANBP2;RGPD3;RGPD8;RGPD5;RGPD4;RGPD2	E3 SUMO-protein ligase RanBP2;Putative peptidyl-prolyl cis-trans isomerase;RanBP2-like and GRIP domain-containing protein 3;RANBP2-like and GRIP domain-containing protein 8;RANBP2-like and GRIP domain-containing protein 5/6;RanBP2-like and GRIP domain-containing protein 4;RANBP2-like and GRIP domain-containing protein 2	>sp|P49792|RBP2_HUMAN E3 SUMO-protein ligase RanBP2 OS=Homo sapiens GN=RANBP2 PE=1 SV=2;>sp|A6NKT7|RGPD3_HUMAN RanBP2-like and GRIP domain-containing protein 3 OS=Homo sapiens GN=RGPD3 PE=2 SV=2;>sp|O14715|RGPD8_HUMAN RANBP2-like and GRIP domain-containing	DesBiotin(K)	_AAK(de)LIQR_	AAK(1)LIQR	2	498.322	994.629		10662000			7488500	8832400	19183000	20158000			19448000	21265000	5403800	6426600		5631800	7740400	6512500	100	0	82.84	70.2354	0	0	100	95.1632	105.492	96.4778	0	0	100	84.0849	101.337	120.443	87.6327	0	100	84.0849
Q6Y288	Q6Y288	Q6Y288	B3GALTL	Beta-1,3-glucosyltransferase	>sp|Q6Y288|B3GLT_HUMAN Beta-1,3-glucosyltransferase OS=Homo sapiens GN=B3GALTL PE=1 SV=2	DesBiotin(K)	_DYLSHQVPISFHK(de)HWNIDPVK_	DYLSHQVPISFHK(1)HWNIDPVK	4	689.863	2755.42	604480000	732245000		158580000	364880000	849120000	1088700000	1133810000		442970000	1261100000	1745800000	623920000	460930000		189220000	524160000	229620000	100	82.5516	115.961	49.8303	21.6567	0	100	96.0214	153.976	111.227	39.0692	0	100	135.361	49.8167	113.718	41.0518	0	100	96.0214
P47756;P47756-2	P47756;P47756-2	P47756-2	CAPZB	F-actin-capping protein subunit beta	>sp|P47756|CAPZB_HUMAN F-actin-capping protein subunit beta OS=Homo sapiens GN=CAPZB PE=1 SV=4;>sp|P47756-2|CAPZB_HUMAN Isoform 2 of F-actin-capping protein subunit beta OS=Homo sapiens GN=CAPZB	DesBiotin(K)	_STLNEIYFGK(de)TK_	STLNEIYFGK(0.991)TK(0.009)	3	532.959	1595.86	14496000	17921000		0	17342000	13956000	31778000	27603500	0	38913000	32905000	38851000	14228000	11849000		12442000	15757000	13291000	100	80.8883	77.8751	96.7692	0	0	100	115.123	140.747	119.206	140.971	0	100	120.078	112.17	132.982	105.005	0	100	115.123
P05165;P05165-2	P05165	P05165	PCCA	Propionyl-CoA carboxylase alpha chain, mitochondrial	>sp|P05165|PCCA_HUMAN Propionyl-CoA carboxylase alpha chain, mitochondrial OS=Homo sapiens GN=PCCA PE=1 SV=4;>sp|P05165-2|PCCA_HUMAN Isoform 2 of Propionyl-CoA carboxylase alpha chain, mitochondrial OS=Homo sapiens GN=PCCA	Oxidation (M),DesBiotin(K)	_EIGYPVM(ox)IK(de)ASAGGGGK_	EIGYPVMIK(1)ASAGGGGK	2	923.99	1845.97		13428500			8556500	9161700	9973700	7735750			7448100	9268400	10950000	7414700			9934100	9125000	100	0	68.2258	63.719	0	0	100	128.93	119.813	96.2815	0	0	100	147.68	123.066	133.978	0	0	100	128.93
Q13085-4;Q13085;Q13085-2;Q13085-3	Q13085-4	Q13085-4	ACACA	Acetyl-CoA carboxylase 1;Biotin carboxylase	>sp|Q13085-4|ACACA_HUMAN Isoform 4 of Acetyl-CoA carboxylase 1 OS=Homo sapiens GN=ACACA;>sp|Q13085|ACACA_HUMAN Acetyl-CoA carboxylase 1 OS=Homo sapiens GN=ACACA PE=1 SV=2;>sp|Q13085-2|ACACA_HUMAN Isoform 2 of Acetyl-CoA carboxylase 1 OS=Homo sapiens GN=ACA	Oxidation (M),DesBiotin(K)	_DVDDGLQAAEEVGYPVM(ox)IK(de)ASEGGGGK_	DVDDGLQAAEEVGYPVMIK(1)ASEGGGGK	3	968.803	2903.39		187895000				141030000	443260000	313465000			272240000	477640000	135050000	119450000				163620000	100	0	75.0579	0	0	0	100	141.407	152.374	86.8486	0	0	100	113.06	136.978	0	0	0	100	113.06
P51532;P51531;P51531-2	P51532	P51532	SMARCA4;SMARCA2	Transcription activator BRG1;Probable global transcription activator SNF2L2	>sp|P51532|SMCA4_HUMAN Transcription activator BRG1 OS=Homo sapiens GN=SMARCA4 PE=1 SV=2;>sp|P51531|SMCA2_HUMAN Probable global transcription activator SNF2L2 OS=Homo sapiens GN=SMARCA2 PE=1 SV=2;>sp|P51531-2|SMCA2_HUMAN Isoform Short of Probable global tr	DesBiotin(K)	_LIDQKK(de)_	LIDQK(0.022)K(0.978)	2	470.795	939.575	14580000	17097000				15149000		35262000						9447800				7304900	100	85.2781	88.6062	0	0	0	100	0	0	0	0	0	100	0	77.3185	0	0	0	100	0
P45985-2;P45985	P45985-2	P45985-2	MAP2K4	Dual specificity mitogen-activated protein kinase kinase 4	>sp|P45985-2|MP2K4_HUMAN Isoform 2 of Dual specificity mitogen-activated protein kinase kinase 4 OS=Homo sapiens GN=MAP2K4;>sp|P45985|MP2K4_HUMAN Dual specificity mitogen-activated protein kinase kinase 4 OS=Homo sapiens GN=MAP2K4 PE=1 SV=1	DesBiotin(K)	_LCDFGISGQLVDSIAK(de)TR_	LCDFGISGQLVDSIAK(1)TR	3	726.053	2175.14		123955000		7150500	51142000	108950000	239970000	221465000	3194800	41273000	202540000	289350000	114720000	110950000		14996000	115730000	79452000	100	0	87.8948	41.2585	5.76863	0	100	108.356	130.653	91.4546	18.6364	1.44258	100	103.398	71.6106	104.308	13.516	0	100	103.398
P23368	P23368	P23368	ME2	NAD-dependent malic enzyme, mitochondrial	>sp|P23368|MAOM_HUMAN NAD-dependent malic enzyme, mitochondrial OS=Homo sapiens GN=ME2 PE=1 SV=1	DesBiotin(K)	_SIVDNWPENHVK(de)AVVVTDGER_	SIVDNWPENHVK(1)AVVVTDGER	2	1280.66	2559.31	194800000	167205000		97046000	112370000	165080000	351780000	349810000	34917000	397650000	557300000	478270000	102570000	127410000		80534000	164990000	61429000	100	116.504	98.7291	67.2049	58.0401	0	100	100.563	136.723	159.315	113.676	9.9817	100	80.5039	48.2136	129.495	63.2085	0	100	100.563
Q15003	Q15003	Q15003	NCAPH	Condensin complex subunit 2	>sp|Q15003|CND2_HUMAN Condensin complex subunit 2 OS=Homo sapiens GN=NCAPH PE=1 SV=3	DesBiotin(K)	_IEIHYAK(de)TAK_	IEIHYAK(0.954)TAK(0.046)	3	457.266	1368.78		12187000					24989000	19501000						7248800					100	0	0	0	0	0	100	128.142	0	0	0	0	100	0	0	0	0	0	100	0
P23443;P23443-2	P23443	P23443	RPS6KB1	Ribosomal protein S6 kinase beta-1	>sp|P23443|KS6B1_HUMAN Ribosomal protein S6 kinase beta-1 OS=Homo sapiens GN=RPS6KB1 PE=1 SV=2;>sp|P23443-2|KS6B1_HUMAN Isoform Alpha II of Ribosomal protein S6 kinase beta-1 OS=Homo sapiens GN=RPS6KB1	DesBiotin(K)	_DLK(de)PENIMLNHQGHVK_	DLK(1)PENIMLNHQGHVK	4	518.029	2068.09	298690000	302575000	19530000	263050000	273420000	274820000	1222800	693420000	87301000	823780000	980440000	914540000	185090000	217770000	13216000	203220000	270260000	163890000	100	98.716	90.8271	90.3644	86.9371	6.4546	100	0.176343	131.888	141.392	118.8	12.5899	100	84.9933	75.2583	124.103	93.3186	6.06879	100	84.9933
Q15046;Q15046-2	Q15046	Q15046	KARS	Lysine--tRNA ligase	>sp|Q15046|SYK_HUMAN Lysyl-tRNA synthetase OS=Homo sapiens GN=KARS PE=1 SV=3;>sp|Q15046-2|SYK_HUMAN Isoform Mitochondrial of Lysyl-tRNA synthetase OS=Homo sapiens GN=KARS	DesBiotin(K)	_SK(de)IITYIR_	SK(1)IITYIR	2	595.369	1188.72		230575000	20964000	27526000	99744000	192500000	231480000	193930000	50725000	66600000	175430000	253530000	72911000	80879000	13187000	18433000	74566000	67807000	100	0	83.4869	43.2588	11.938	9.09205	100	119.363	130.733	90.4605	34.3423	26.1563	100	90.1482	83.8376	92.1945	22.7908	16.3046	100	90.1482
Q05397	Q05397	Q05397	PTK2	Focal adhesion kinase 1	>sp|Q05397|FAK1_HUMAN Focal adhesion kinase 1 OS=Homo sapiens GN=PTK2 PE=1 SV=2	DesBiotin(K)	_EK(de)FLQEALTMR_	EK(1)FLQEALTMR	2	781.424	1560.83	443950000	501190000		12285000	183150000	373910000	727500000	720200000	3869500	47869000	536060000	865720000		378730000		26352000	311870000	234710000	100	88.5792	74.6044	36.543	2.45117	0	100	101.014	120.205	74.4321	6.64663	0.537281	100	0	61.9729	82.3463	6.95799	0	100	88.5792
Q9NUT2;Q9NUT2-2	Q9NUT2	Q9NUT2	ABCB8	ATP-binding cassette sub-family B member 8, mitochondrial	>sp|Q9NUT2|ABCB8_HUMAN ATP-binding cassette sub-family B member 8, mitochondrial OS=Homo sapiens GN=ABCB8 PE=1 SV=3;>sp|Q9NUT2-2|ABCB8_HUMAN Isoform Short of ATP-binding cassette sub-family B member 8, mitochondrial OS=Homo sapiens GN=ABCB8	DesBiotin(K)	_IVALVGQSGGGK(de)TTVASLLER_	IVALVGQSGGGK(1)TTVASLLER	3	751.437	2251.29	7014400	10604750		1644900	6281100	9705300	36860000	30114500		8756300	37191000		15214000	15052000			19657000	10844000	100	66.1439	91.5184	59.2291	15.511	0	100	122.4	0	123.499	29.0767	0	100	101.076	72.0436	130.594	0	0	100	101.076
P23526	P23526	P23526	AHCY	Adenosylhomocysteinase	>sp|P23526|SAHH_HUMAN Adenosylhomocysteinase OS=Homo sapiens GN=AHCY PE=1 SV=4	DesBiotin(K)	_GISEETTTGVHNLYK(de)MMANGILK_	GISEETTTGVHNLYK(1)MMANGILK	3	901.8	2702.38	61976000	107590000	9408400	18432000	26393000	115430000	154060000	183670000	44001000	72954000	180470000	232750000	68705000	72995000	11801000	19902000	54269000	35193000	100	57.6039	107.287	24.5311	17.1317	8.74468	100	83.8787	126.722	98.2577	39.7202	23.9566	100	94.1229	48.2129	74.3462	27.2649	16.1669	100	83.8787
Q86Y07;Q86Y07-3;Q86Y07-2;Q86Y07-5;Q86Y07-4	Q86Y07	Q86Y07	VRK2	Serine/threonine-protein kinase VRK2	>sp|Q86Y07|VRK2_HUMAN Serine/threonine-protein kinase VRK2 OS=Homo sapiens GN=VRK2 PE=1 SV=3;>sp|Q86Y07-3|VRK2_HUMAN Isoform 3 of Serine/threonine-protein kinase VRK2 OS=Homo sapiens GN=VRK2;>sp|Q86Y07-2|VRK2_HUMAN Isoform 2 of Serine/threonine-protein kin	DesBiotin(K)	_LGIDLQK(de)ISGQNGTFK_	LGIDLQK(1)ISGQNGTFK	2	958.036	1914.06		8471950			5210400	7734700	18291000	13706500			15105000	21836000	6879900	4697700			7837800	5410500	100	0	91.2978	61.5018	0	0	100	133.448	159.311	110.203	0	0	100	146.453	115.173	166.843	0	0	100	133.448
P54886;P54886-2	P54886	P54886	ALDH18A1	Delta-1-pyrroline-5-carboxylate synthase;Glutamate 5-kinase;Gamma-glutamyl phosphate reductase	>sp|P54886|P5CS_HUMAN Delta-1-pyrroline-5-carboxylate synthase OS=Homo sapiens GN=ALDH18A1 PE=1 SV=2;>sp|P54886-2|P5CS_HUMAN Isoform Short of Delta-1-pyrroline-5-carboxylate synthase OS=Homo sapiens GN=ALDH18A1	DesBiotin(K)	_VGMGGMEAK(de)VK_	VGMGGMEAK(1)VK	2	651.849	1301.68		25120000			20146000	21920000	68795000	60844500		65365000	76566000	85454000	12962000	17709000			15580000	17924000	100	0	87.2611	80.199	0	0	100	113.067	140.447	125.839	107.43	0	100	73.1944	101.214	87.9779	0	0	100	73.1944
Q9Y4K4	Q9Y4K4	Q9Y4K4	MAP4K5	Mitogen-activated protein kinase kinase kinase kinase 5	>sp|Q9Y4K4|M4K5_HUMAN Mitogen-activated protein kinase kinase kinase kinase 5 OS=Homo sapiens GN=MAP4K5 PE=1 SV=1	DesBiotin(K)	_K(de)FALTTK_	K(1)FALTTK	2	502.811	1003.61		36665000		3291700		26549000	46795000	46014500			40069000	64806000	20603000	25916000		5405700	21586000	20043000	100	0	72.4097	0	8.97777	0	100	101.696	140.838	87.0791	0	0	100	79.4992	77.3383	83.2922	20.8585	0	100	79.4992
Q96ST3	Q96ST3	Q96ST3	SIN3A	Paired amphipathic helix protein Sin3a	>sp|Q96ST3|SIN3A_HUMAN Paired amphipathic helix protein Sin3a OS=Homo sapiens GN=SIN3A PE=1 SV=2	DesBiotin(K)	_HGGGTESLFFDK(de)VR_	HGGGTESLFFDK(1)VR	3	582.637	1744.89		7564700			7485600	8026500	25207000	21934500	4197400	10850000	23663000	33360000	7090000	8917600	1796200	5661000	10226000	6300500	100	0	106.105	98.9544	0	0	100	114.919	152.089	107.88	49.4655	19.1361	100	79.5057	70.6524	114.672	63.4812	20.1422	100	79.5057
P54886;P54886-2	P54886	P54886	ALDH18A1	Delta-1-pyrroline-5-carboxylate synthase;Glutamate 5-kinase;Gamma-glutamyl phosphate reductase	>sp|P54886|P5CS_HUMAN Delta-1-pyrroline-5-carboxylate synthase OS=Homo sapiens GN=ALDH18A1 PE=1 SV=2;>sp|P54886-2|P5CS_HUMAN Isoform Short of Delta-1-pyrroline-5-carboxylate synthase OS=Homo sapiens GN=ALDH18A1	DesBiotin(K)	_LIDIFYPGDQQSVTFGTK(de)SR_	LIDIFYPGDQQSVTFGTK(1)SR	3	823.432	2467.27	88998000	127855000	22332000	57000000	67947000	101590000	292060000	282525000	85073000	256110000	343220000	372720000	110030000	132800000	31499000	92597000	150900000	77887000	100	69.6085	79.4572	53.1438	44.5818	17.4667	100	103.375	131.925	121.483	90.6504	30.1117	100	82.8539	58.6498	113.63	69.7267	23.7191	100	82.8539
Q9NP87	Q9NP87	Q9NP87	POLM	DNA-directed DNA/RNA polymerase mu	>sp|Q9NP87|DPOLM_HUMAN DNA-directed DNA/RNA polymerase mu OS=Homo sapiens GN=POLM PE=1 SV=1	DesBiotin(K)	_GK(de)LQGHDVDFLITHPK_	GK(1)LQGHDVDFLITHPK	3	667.702	2000.08	53148000	54533500		15513000	31969000	41362000	35982000	39691000		25744000	39787000	56599000	23465000	27933000		21168000		22147000	100	97.4594	75.847	58.6227	28.4467	0	100	90.6553	142.599	100.242	64.8611	0	100	84.0046	79.2861	0	75.7813	0	100	90.6553
Q9Y2W2	Q9Y2W2	Q9Y2W2	WBP11	WW domain-binding protein 11	>sp|Q9Y2W2|WBP11_HUMAN WW domain-binding protein 11 OS=Homo sapiens GN=WBP11 PE=1 SV=1	DesBiotin(K)	_K(de)TSAYGPPTR_	K(1)TSAYGPPTR	2	637.349	1272.68	10493000	12744000			8900800	9999900	23586000	21351500				28183000	7353800	7931900			12367000	7598300	100	82.3368	78.4675	69.8431	0	0	100	110.465	131.995	0	0	0	100	92.7117	95.7942	155.915	0	0	100	92.7117
Q9Y315	Q9Y315	Q9Y315	DERA	Putative deoxyribose-phosphate aldolase	>sp|Q9Y315|DEOC_HUMAN Putative deoxyribose-phosphate aldolase OS=Homo sapiens GN=DERA PE=1 SV=2	DesBiotin(K)	_SAK(de)DSLAWLSLVK_	SAK(1)DSLAWLSLVK	2	807.467	1612.92	11851000	15397000	1485200	6755700	10314000	12385000	21110000	25677000	4231900	18607000	24299000	26087000		18435000	1176100	12203000	17379000	8194300	100	76.9695	80.4377	66.9871	43.8767	9.64603	100	82.2137	101.597	94.6333	72.4656	16.4813	100	0	44.4497	94.2718	66.1947	6.37971	100	76.9695
Q13547	Q13547	Q13547	HDAC1	Histone deacetylase 1	>sp|Q13547|HDAC1_HUMAN Histone deacetylase 1 OS=Homo sapiens GN=HDAC1 PE=1 SV=1	DesBiotin(K)	_K(de)VCYYYDGDVGNYYYGQGHPMKPHR_	K(1)VCYYYDGDVGNYYYGQGHPMKPHR	4	816.626	3262.48	71283000	100486000			33756000	79087000	104740000	132125500			68323000	176480000	92858000	77187000					100	70.9382	78.7045	33.5927	0	0	100	79.2731	133.57	51.7107	0	0	100	120.303	0	0	0	0	100	79.2731
Q9P2R7;Q9P2R7-2	Q9P2R7	Q9P2R7	SUCLA2	Succinyl-CoA ligase [ADP-forming] subunit beta, mitochondrial	>sp|Q9P2R7|SUCB1_HUMAN Succinyl-CoA ligase [ADP-forming] subunit beta, mitochondrial OS=Homo sapiens GN=SUCLA2 PE=1 SV=3;>sp|Q9P2R7-2|SUCB1_HUMAN Isoform 2 of Succinyl-CoA ligase [ADP-forming] subunit beta, mitochondrial OS=Homo sapiens GN=SUCLA2	DesBiotin(K)	_GK(de)GTFESGLK_	GK(1)GTFESGLK	2	610.338	1218.66	455490000	540675000	3436900	277870000	450640000	417980000	1368800000	1233800000	255930000	9750800	1209800000	12020000	338630000	360070000	65657000	280280000	447340000	371890000	100	84.2447	77.3071	83.3477	51.3932	0.635668	100	110.942	0.974226	98.0548	0.790306	20.7432	100	94.0456	103.283	124.237	77.8404	18.2345	100	94.0456
O43933	O43933	O43933	PEX1	Peroxisome biogenesis factor 1	>sp|O43933|PEX1_HUMAN Peroxisome biogenesis factor 1 OS=Homo sapiens GN=PEX1 PE=1 SV=1	DesBiotin(K)	_GSGK(de)STLAK_	GSGK(1)STLAK	2	522.806	1043.6		13742000			6136300	10268000	21833000	20563000				22343000	11520000	15457000			11933000	11573000	100	0	74.7198	44.6536	0	0	100	106.176	108.656	0	0	0	100	74.5293	74.8722	77.2013	0	0	100	74.5293
Q58A45;Q58A45-3;Q58A45-4;Q58A45-2	Q58A45	Q58A45	PAN3	PAB-dependent poly(A)-specific ribonuclease subunit 3	>sp|Q58A45|PAN3_HUMAN PAB-dependent poly(A)-specific ribonuclease subunit 3 OS=Homo sapiens GN=PAN3 PE=1 SV=3;>sp|Q58A45-3|PAN3_HUMAN Isoform 3 of PAB-dependent poly(A)-specific ribonuclease subunit 3 OS=Homo sapiens GN=PAN3;>sp|Q58A45-4|PAN3_HUMAN Isoform	Oxidation (M),DesBiotin(K)	_VM(ox)DPTK(de)ILITGK_	VMDPTK(1)ILITGK	2	764.444	1526.87	305110000	374770000	6760200	156660000	331480000	285690000	2449600	218265000	10954000	205840000	283550000	296610000	282160000	227190000	5204600	218910000	357370000	316320000	100	81.4126	76.2308	88.4489	41.8016	1.80383	100	1.12231	135.894	129.911	94.3074	5.01867	100	124.196	139.231	157.3	96.3555	2.29086	100	81.4126
P78371	P78371	P78371	CCT2	T-complex protein 1 subunit beta	>sp|P78371|TCPB_HUMAN T-complex protein 1 subunit beta OS=Homo sapiens GN=CCT2 PE=1 SV=4	DesBiotin(K)	_QDLMNIAGTTLSSK(de)LLTHHK_	QDLMNIAGTTLSSK(1)LLTHHK	4	601.831	2403.29	98337000	152080000	16671000	43618000	66788000	120140000	205590000	158165000	34669000	69000000	215170000	244730000	111540000	110380000	11239000	43114000	112560000	50982000	100	64.6614	78.9979	43.9164	28.681	10.962	100	129.985	154.731	136.041	43.6253	21.9195	100	101.051	46.1877	101.975	39.0596	10.1821	100	101.051
O00750	O00750	O00750	PIK3C2B	Phosphatidylinositol 4-phosphate 3-kinase C2 domain-containing subunit beta	>sp|O00750|P3C2B_HUMAN Phosphatidylinositol-4-phosphate 3-kinase C2 domain-containing subunit beta OS=Homo sapiens GN=PIK3C2B PE=1 SV=2	DesBiotin(K)	_K(de)IQVEHGVTGSFK_	K(1)IQVEHGVTGSFK	3	542.639	1624.89		15503500		9839100	10591000	13650000	35493000	36379000		18124000	32432000	43497000	9970300	11873000		9984400	14121000	9349900	100	0	88.0446	68.3136	63.4637	0	100	97.5645	119.566	89.1503	49.82	0	100	83.9746	78.7493	118.934	84.0933	0	100	83.9746
P11142;P11142-2	P11142	P11142	HSPA8	Heat shock cognate 71 kDa protein	>sp|P11142|HSP7C_HUMAN Heat shock cognate 71 kDa protein OS=Homo sapiens GN=HSPA8 PE=1 SV=1;>sp|P11142-2|HSP7C_HUMAN Isoform 2 of Heat shock cognate 71 kDa protein OS=Homo sapiens GN=HSPA8	DesBiotin(K)	_RFDDAVVQSDMK(de)HWPFMVVNDAGR_	RFDDAVVQSDMK(1)HWPFMVVNDAGR	4	754.869	3015.45	50280000	68641000	5561500	16351000	25925000	61278000	147960000	121379500	29551000	55196000	127540000	175420000	51865000	58791000	8128200	33124000	52088000	27970000	100	73.2507	89.2732	37.769	23.821	8.1023	100	121.899	144.522	105.075	45.4739	24.346	100	88.2193	47.5753	88.5986	56.342	13.8256	100	88.2193
Q8IVT2	Q8IVT2	Q8IVT2	C19orf21	Uncharacterized protein C19orf21	>sp|Q8IVT2|CS021_HUMAN Uncharacterized protein C19orf21 OS=Homo sapiens GN=C19orf21 PE=1 SV=1	DesBiotin(K)	_K(de)EQWYAGINPSDGINSEVLEAIR_	K(1)EQWYAGINPSDGINSEVLEAIR	3	929.143	2784.41	7276200	8704350		2095800		7629700	14804000	15882000			16771000	19481000	11703000	8341900			11396000	8043100	100	83.5927	87.6539	0	24.0776	0	100	93.2124	122.661	105.598	0	0	100	140.292	96.4181	136.612	0	0	100	93.2124
O75351	O75351	O75351	VPS4B	Vacuolar protein sorting-associated protein 4B	>sp|O75351|VPS4B_HUMAN Vacuolar protein sorting-associated protein 4B OS=Homo sapiens GN=VPS4B PE=1 SV=2	DesBiotin(K)	_AK(de)QSIR_	AK(1)QSIR	2	449.777	897.54		4006050	1649200		3701500	3812400	8004300	7553300			5560900	7360000	2780500	2940600			2785900	2607200	100	0	95.1661	92.3977	0	41.1677	100	105.971	97.4409	73.6221	0	0	100	94.5555	88.6622	94.7392	0	0	100	94.5555
P42285	P42285	P42285	SKIV2L2	Superkiller viralicidic activity 2-like 2	>sp|P42285|SK2L2_HUMAN Superkiller viralicidic activity 2-like 2 OS=Homo sapiens GN=SKIV2L2 PE=1 SV=3	DesBiotin(K)	_ALSNQK(de)YR_	ALSNQK(1)YR	2	588.33	1174.65	68123000	82432000		17350000	50286000	56060000	164580000	139140000		46020000		147640000	45436000	46791000		18422000	61102000	41661000	100	82.6414	68.0076	61.003	21.0477	0	100	118.284	106.109	0	33.0746	0	100	97.1041	89.0364	130.585	39.3708	0	100	97.1041
Q8N163;Q8N163-2	Q8N163	Q8N163	KIAA1967	DBIRD complex subunit KIAA1967	>sp|Q8N163|K1967_HUMAN Protein KIAA1967 OS=Homo sapiens GN=KIAA1967 PE=1 SV=2;>sp|Q8N163-2|K1967_HUMAN Isoform 2 of Protein KIAA1967 OS=Homo sapiens GN=KIAA1967	DesBiotin(K)	_AAYNPGQAVPWNAVK(de)VQTLSNQPLLK_	AAYNPGQAVPWNAVK(1)VQTLSNQPLLK	3	1001.89	3002.63	1422300000	1593300000	51814000	185620000	777550000	1519900000	1924400000	2261600000	161360000	528570000	5791700	2749200000	1250200000	1098100000	49328000	319420000	1206600000	667890000	100	89.2676	95.3932	48.8012	11.65	3.25199	100	85.0902	121.56	0.256089	23.3715	7.13477	100	113.851	60.8223	109.881	29.0884	4.49212	100	89.2676
O14757	O14757	O14757	CHEK1	Serine/threonine-protein kinase Chk1	>sp|O14757|CHK1_HUMAN Serine/threonine-protein kinase Chk1 OS=Homo sapiens GN=CHEK1 PE=1 SV=2	DesBiotin(K)	_LSK(de)GDGLEFK_	LSK(1)GDGLEFK	3	430.575	1288.7		28464000			17293000	35928000	36601000	26670500				38135000	22174000	24005000			19750000	24947000	100	0	126.223	60.7539	0	0	100	137.234	142.986	0	0	0	100	92.3724	103.924	82.2745	0	0	100	92.3724
P23443;P23443-2	P23443	P23443	RPS6KB1	Ribosomal protein S6 kinase beta-1	>sp|P23443|KS6B1_HUMAN Ribosomal protein S6 kinase beta-1 OS=Homo sapiens GN=RPS6KB1 PE=1 SV=2;>sp|P23443-2|KS6B1_HUMAN Isoform Alpha II of Ribosomal protein S6 kinase beta-1 OS=Homo sapiens GN=RPS6KB1	DesBiotin(K)	_IFAMK(de)VLK_	IFAMK(1)VLK	2	573.359	1144.7	17653000	17360000		9556200	16723000	17517000	47157000	45150000		21736000		50310000	12948000	14671000		10720000	16390000	11512000	100	101.688	100.904	96.3306	55.0472	0	100	104.445	111.429	0	48.1417	0	100	88.2557	78.4677	111.717	73.0693	0	100	101.688
P61221	P61221	P61221	ABCE1	ATP-binding cassette sub-family E member 1	>sp|P61221|ABCE1_HUMAN ATP-binding cassette sub-family E member 1 OS=Homo sapiens GN=ABCE1 PE=1 SV=1	DesBiotin(K)	_AIIK(de)PQYVDQIPK_	AIIK(1)PQYVDQIPK	3	570.338	1707.99	53739000	56662500		2044400	21196000	46821000		67748000			41175000		25102000	33118000			16468000	17280000	100	94.8405	82.6314	37.4075	3.60803	0	100	0	0	60.7767	0	0	100	75.7956	52.1771	49.7252	0	0	100	75.7956
P61254;Q9UNX3	P61254;Q9UNX3	P61254	RPL26;RPL26L1	60S ribosomal protein L26;60S ribosomal protein L26-like 1	>sp|P61254|RL26_HUMAN 60S ribosomal protein L26 OS=Homo sapiens GN=RPL26 PE=1 SV=1;>sp|Q9UNX3|RL26L_HUMAN 60S ribosomal protein L26-like 1 OS=Homo sapiens GN=RPL26L1 PE=1 SV=1	DesBiotin(K)	_MK(de)FNPFVTSDR_	MK(1)FNPFVTSDR	2	769.395	1536.78		136295000		46511000	78859000	113240000	248860000	253890000		223900000	234550000	278450000	58531000	81369000		45768000	111350000	59244000	100	0	83.0845	57.8591	34.1252	0	100	98.0188	109.673	92.3825	88.1878	0	100	71.9328	72.8091	136.846	56.2475	0	100	71.9328
P49792	P49792	P49792	RANBP2	E3 SUMO-protein ligase RanBP2;Putative peptidyl-prolyl cis-trans isomerase	>sp|P49792|RBP2_HUMAN E3 SUMO-protein ligase RanBP2 OS=Homo sapiens GN=RANBP2 PE=1 SV=2	DesBiotin(K)	_LEQLAAK(de)FK_	LEQLAAK(0.995)FK(0.005)	2	622.374	1242.73		65805000	5631700	18669000	46575000	47342000	130520000	136170000	9677300	55853000	115030000	141620000	31352000	31314000	2954700	19005000	44353000	28290000	100	0	71.9429	70.7773	28.3702	8.55816	100	95.8508	104.002	84.4753	41.0171	7.10678	100	100.121	90.343	141.64	60.6917	9.43572	100	95.8508
P08581-2;P08581	P08581-2	P08581-2	MET	Hepatocyte growth factor receptor	>sp|P08581-2|MET_HUMAN Isoform 2 of Hepatocyte growth factor receptor OS=Homo sapiens GN=MET;>sp|P08581|MET_HUMAN Hepatocyte growth factor receptor OS=Homo sapiens GN=MET PE=1 SV=4	DesBiotin(K)	_DMYDKEYYSVHNK(de)TGAK_	DMYDKEYYSVHNK(1)TGAK	4	562.02	2244.05		16238500		8619300	13179000	12630000	25730000	24459500		16427000	27728000	29614000	9133500	6124700		5015500	9423200	7997300	100	0	77.7781	81.159	53.0794	0	100	105.194	121.074	113.363	67.16	0	100	149.126	130.575	153.856	81.8897	0	100	105.194
Q9UFC0	Q9UFC0	Q9UFC0	LRWD1	Leucine-rich repeat and WD repeat-containing protein 1	>sp|Q9UFC0|LRWD1_HUMAN Leucine-rich repeat and WD repeat-containing protein 1 OS=Homo sapiens GN=LRWD1 PE=1 SV=2	DesBiotin(K)	_K(de)AIATLCFSPAHETHLFTASYDK_	K(1)AIATLCFSPAHETHLFTASYDK	4	701.857	2803.4		23466000		4028400	10321000	20099000	62021000	55941000		13530000	45736000	60176000	19970000	27683000		6157200	26614000	14486000	100	0	85.6516	43.9828	17.167	0	100	110.869	107.57	81.7576	24.1862	0	100	72.1381	52.3281	96.1384	22.2418	0	100	72.1381
Q16512-2;Q16512	Q16512-2	Q16512-2	PKN1	Serine/threonine-protein kinase N1	>sp|Q16512-2|PKN1_HUMAN Isoform 2 of Serine/threonine-protein kinase N1 OS=Homo sapiens GN=PKN1;>sp|Q16512|PKN1_HUMAN Serine/threonine-protein kinase N1 OS=Homo sapiens GN=PKN1 PE=1 SV=2	DesBiotin(K)	_DEVESLMCEK(de)R_	DEVESLMCEK(1)R	2	796.376	1590.74		11613500				6990000	7886100	8298800					5235200	8141200				6880000	100	0	60.1886	0	0	0	100	95.027	0	0	0	0	100	64.305	84.5084	0	0	0	100	64.305
O43681	O43681	O43681	ASNA1	ATPase ASNA1	>sp|O43681|ASNA_HUMAN ATPase ASNA1 OS=Homo sapiens GN=ASNA1 PE=1 SV=2	DesBiotin(K)	_ESVLIISTDPAHNISDAFDQK(de)FSK_	ESVLIISTDPAHNISDAFDQK(0.973)FSK(0.027)	3	953.491	2857.45	22221000	30566500		3624700	10572000	37029000	64933000	56100000			68700000	62294000	36609000	31170000		8494500	48278000	17183000	100	72.6972	121.142	34.5869	11.8584	0	100	115.745	111.041	122.46	0	0	100	117.449	55.1267	154.886	27.2522	0	100	115.745
P08238;Q58FF7	P08238;Q58FF7	P08238	HSP90AB1;HSP90AB3P	Heat shock protein HSP 90-beta;Putative heat shock protein HSP 90-beta-3	>sp|P08238|HS90B_HUMAN Heat shock protein HSP 90-beta OS=Homo sapiens GN=HSP90AB1 PE=1 SV=4;>sp|Q58FF7|H90B3_HUMAN Putative heat shock protein HSP 90-beta-3 OS=Homo sapiens GN=HSP90AB3P PE=5 SV=1	DesBiotin(K)	_APFDLFENK(de)KK_	APFDLFENK(0.925)K(0.072)K(0.003)	3	511.621	1531.84		163975000			11714000		308460000	356925000		6726700	35348000	338670000		111220000			18077000	84910000	100	0	0	7.14377	0	0	100	86.4215	94.8855	9.90348	1.88463	0	100	0	76.3442	16.2534	0	0	100	0
P49915	P49915	P49915	GMPS	GMP synthase [glutamine-hydrolyzing]	>sp|P49915|GUAA_HUMAN GMP synthase [glutamine-hydrolyzing] OS=Homo sapiens GN=GMPS PE=1 SV=1	DesBiotin(K)	_TLNMTTSPEEK(de)R_	TLNMTTSPEEK(1)R	2	801.911	1601.81	5730800	8692600		3790800	4860800	5842700	17596000	14536000	7548600	10381000	16348000	17339000	3448700	4351700			3641600		100	65.9273	67.2146	55.9188	43.6095	0	100	121.051	119.283	112.466	71.4158	51.9304	100	79.2495	0	83.6822	0	0	100	79.2495
Q08945	Q08945	Q08945	SSRP1	FACT complex subunit SSRP1	>sp|Q08945|SSRP1_HUMAN FACT complex subunit SSRP1 OS=Homo sapiens GN=SSRP1 PE=1 SV=1	DesBiotin(K)	_IYPTFLHLHGK(de)TFDYK_	IYPTFLHLHGK(1)TFDYK	4	544.795	2175.15	6284200	8749050	2042400	2228300	4248500	6290100	12348000	12364500		6915800	17235000	13564000	5344300	9770600	2156300	2551200	8032800	2921800	100	71.8272	71.8947	48.5596	25.4691	23.3442	100	99.8666	109.701	139.391	55.9327	0	100	54.6978	29.904	82.214	26.111	22.0693	100	71.8272
Q7Z4V5;Q7Z4V5-2	Q7Z4V5	Q7Z4V5	HDGFRP2	Hepatoma-derived growth factor-related protein 2	>sp|Q7Z4V5|HDGR2_HUMAN Hepatoma-derived growth factor-related protein 2 OS=Homo sapiens GN=HDGFRP2 PE=1 SV=1;>sp|Q7Z4V5-2|HDGR2_HUMAN Isoform 2 of Hepatoma-derived growth factor-related protein 2 OS=Homo sapiens GN=HDGFRP2	DesBiotin(K)	_NTDVVATLK(de)K_	NTDVVATLK(0.949)K(0.051)	2	642.88	1283.74		32589500		18903000	24436000	24655000	71270000	71482000		44938000	70045000	78731000	17793000	22082000			24911000	19939000	100	0	75.6532	74.9812	58.0033	0	100	99.7034	110.141	97.9897	62.8662	0	100	80.5769	90.2953	112.811	0	0	100	80.5769
Q9NP81	Q9NP81	Q9NP81	SARS2	Serine--tRNA ligase, mitochondrial	>sp|Q9NP81|SYSM_HUMAN Seryl-tRNA synthetase, mitochondrial OS=Homo sapiens GN=SARS2 PE=1 SV=1	DesBiotin(K)	_K(de)FDIEAWMPGR_	K(1)FDIEAWMPGR	2	773.398	1544.78		16115500		3618800	9066300	16262000	44084000	42665000	3194800	8190800	39937000	50359000	16918000	22495000			18698000	9412300	100	0	100.909	56.2583	22.4554	0	100	103.326	118.034	93.606	19.1979	7.48811	100	75.2078	41.8417	83.1207	0	0	100	75.2078
[truncated: 21,557 more rows]
[truncated: 35 more columns]
